# Supplementary material for: Cell-free DNA as a potential biomarker of differentiation and toxicity in cardiac organoids
Source: eLife. 2023 Jun 1;12:e83532. doi: 10.7554/eLife.83532 (PMC10287154; doi:10.7554/eLife.83532)
Supplement: Figure 1—source data 1. [file elife-83532-fig1-data1.zip]

Archive with 15 entries (14 files):
- Figure 1 - source data 1/1B_beat counts untreated cardiac tissues.xlsx
- Figure 1 - source data 1/1C, D, E normalization_cardiac organoid tissue GAPDH and markers.xlsx
- Figure 1 - source data 1/1C, D, E_ raw ddPCR cardiac organoid tissue GAPDH and markers.csv
- Figure 1 - source data 1/1C, D, E_statistics_cardiac tissue markers.pzfx
- Figure 1 - source data 1/Western Blot _figure 1_ uncropped, labeled and unlabeled/
- Figure 1 - source data 1/Western Blot _figure 1_ uncropped, labeled and unlabeled/Unedited alpha actinin 10s exp.tif
- Figure 1 - source data 1/Western Blot _figure 1_ uncropped, labeled and unlabeled/Unedited alpha actinin labelled.tif
- Figure 1 - source data 1/Western Blot _figure 1_ uncropped, labeled and unlabeled/Unedited Gapdh 4sec exp.tif
- Figure 1 - source data 1/Western Blot _figure 1_ uncropped, labeled and unlabeled/Unedited Gapdh_labelled .tif
- Figure 1 - source data 1/Western Blot _figure 1_ uncropped, labeled and unlabeled/Unedited gata6 30sec exp.tif
- Figure 1 - source data 1/Western Blot _figure 1_ uncropped, labeled and unlabeled/Unedited gata6 labelled.tif
- Figure 1 - source data 1/Western Blot _figure 1_ uncropped, labeled and unlabeled/unedited mef2c 30s exp.tif
- Figure 1 - source data 1/Western Blot _figure 1_ uncropped, labeled and unlabeled/unedited mef2c labelled.tif
- Figure 1 - source data 1/Western Blot _figure 1_ uncropped, labeled and unlabeled/unedited nkx2-5 5s exp.tif
- Figure 1 - source data 1/Western Blot _figure 1_ uncropped, labeled and unlabeled/unedited nkx2-5 labelled.tif
