# Supplementary material for: Cell-free DNA as a potential biomarker of differentiation and toxicity in cardiac organoids
Source: eLife. 2023 Jun 1;12:e83532. doi: 10.7554/eLife.83532 (PMC10287154; doi:10.7554/eLife.83532)
Supplement: Figure 1—source data 1. [file elife-83532-fig1-data1.zip › Figure 1 - source data 1/1C, D, E_ raw ddPCR cardiac organoid tissue GAPDH and markers.csv]

Well	ExptType	Experiment	Sample	TargetType	Target	Status	Concentration	Supermix	CopiesPer20uLWell	TotalConfMax	TotalConfMin	PoissonConfMax	PoissonConfMin	Positives	Negatives	Ch1+Ch2+	Ch1+Ch2-	Ch1-Ch2+	Ch1-Ch2-	Linkage	AcceptedDroplets	CNV	TotalCNVMax	TotalCNVMin	PoissonCNVMax	PoissonCNVMin	ReferenceCopies	UnknownCopies	Ratio	TotalRatioMax	TotalRatioMin	PoissonRatioMax	PoissonRatioMin	FractionalAbundance	TotalFractionalAbundanceMax	TotalFractionalAbundanceMin	PoissonFractionalAbundanceMax	PoissonFractionalAbundanceMin	ReferenceAssayNumber	TargetAssayNumber	Threshold	MeanAmplitudeofPositives	MeanAmplitudeofNegatives	MeanAmplitudeTotal	ExperimentComments	MergedWells	TotalConfMax68	TotalConfMin68	PoissonConfMax68
A01	Absolute Quantification	ABS	Day 1, B2	Ch1Unknown	NKX2.5	Manual	1.5	ddPCR Supermix for Probes (no dUTP)	30			2.2	1	23	18039	23	0	17904	135	1.5	18062								0.00026			0.00037	0.00015	0.026			0.037	0.015	1	1	1006	4178.5	409.39	414.19					1.83
A02	Absolute Quantification	ABS	Day 1, B2	Ch1Unknown	NKX2.5	Manual	1.6	ddPCR Supermix for Probes (no dUTP)	32			2.3	1	24	17512	24	0	17429	83	1.61	17536								0.00026			0.00036	0.00015	0.026			0.036	0.015	1	1	1006	4338.7	430.65	436					1.96
A03	Absolute Quantification	ABS	Day 1, B4	Ch1Unknown	NKX2.5	Manual	1.7	ddPCR Supermix for Probes (no dUTP)	34			2.4	1.1	27	19190	27	0	19181	9	1.65	19217								0.00018			0.00025	0.00011	0.018			0.025	0.011	1	1	1006	4189.9	442.35	447.61					1.99
A04	Absolute Quantification	ABS	Day 1, B4	Ch1Unknown	NKX2.5	Manual	1.3	ddPCR Supermix for Probes (no dUTP)	26			2	0.8	21	18823	21	0	18812	11	1.31	18844								0.00015			0.00022	8E-05	0.015			0.022	0.008	1	1	1006	4226.3	455.42	459.63					1.62
A05	Absolute Quantification	ABS	Day 1, B8	Ch1Unknown	NKX2.5	Manual	1.3	ddPCR Supermix for Probes (no dUTP)	26			2	0.8	22	19597	22	0	19577	20	1.32	19619								0.00016			0.00023	9E-05	0.016			0.023	0.009	1	1	1006	4529.7	465.46	470.02					1.62
A06	Absolute Quantification	ABS	Day 1, B8	Ch1Unknown	NKX2.5	Manual	1.6	ddPCR Supermix for Probes (no dUTP)	32			2.3	1.1	27	19921	26	1	19899	22	0	19948								0.0002			0.00028	0.00012	0.02			0.028	0.012	1	1	1006	4349	471.41	476.65					1.92
A07	Absolute Quantification	ABS	Day 1, B2	Ch1Unknown	OCT3/4	Manual	1874	ddPCR Supermix for Probes (no dUTP)	37480			1907	1842	15712	4012	0	15712	1	4011	0	19724								30000			110000	0	99.997			100.004	99.989	1	1	1778	6520.9	551.82	5306.8					1890
A08	Absolute Quantification	ABS	Day 1, B2	Ch1Unknown	OCT3/4	Manual	2048	ddPCR Supermix for Probes (no dUTP)	40960			2084	2014	16511	3510	1	16510	0	3510	0.0588	20021								30000			120000	0	99.997			100.004	99.99	1	1	1778	6671.9	553.35	5599.2					2067
A09	Absolute Quantification	ABS	Day 1, B4	Ch1Unknown	OCT3/4	Manual	2890	ddPCR Supermix for Probes (no dUTP)	57800			2950	2840	17593	1643	3	17590	0	1643	0.183	19236								16000			35000	0	99.994			100.001	99.986	1	1	1778	6730.7	554.74	6203.2					2923
A10	Absolute Quantification	ABS	Day 1, B4	Ch1Unknown	OCT3/4	Manual	2704	ddPCR Supermix for Probes (no dUTP)	54080			2755	2656	17278	1928	2	17276	0	1928	0.123	19206								22000			56000	0	99.995			100.002	99.989	1	1	1778	6768.1	564.53	6145.3					2730
A11	Absolute Quantification	ABS	Day 1, B8	Ch1Unknown	OCT3/4	Manual	2780	ddPCR Supermix for Probes (no dUTP)	55600			2840	2730	16548	1716	1	16547	0	1716	0.0644	18264								40000			150000	0	99.998			100.003	99.992	1	1	1778	6738.9	560.74	6158.4					2810
A12	Absolute Quantification	ABS	Day 1, B8	Ch1Unknown	OCT3/4	Manual	2940	ddPCR Supermix for Probes (no dUTP)	58800			3000	2880	17610	1578	1	17609	0	1578	0.0613	19188								50000			160000	0	99.9979			100.0029	99.993	1	1	1778	6892.3	560.17	6371.5					2968
B01	Absolute Quantification	ABS	Day 2, B2	Ch1Unknown	NKX2.5	Manual	2.7	ddPCR Supermix for Probes (no dUTP)	54			3.7	2	41	17539	41	0	17527	12	2.75	17580								0.00032			0.00042	0.00022	0.032			0.042	0.022	1	1	1006	4183.2	413.67	422.46					3.2
B02	Absolute Quantification	ABS	Day 2, B2	Ch1Unknown	NKX2.5	Manual	2.9	ddPCR Supermix for Probes (no dUTP)	58			3.9	2.2	46	18456	45	1	18449	7	0	18502								0.00032			0.00042	0.00022	0.032			0.042	0.022	1	1	1006	4240.4	435.51	444.97					3.38
B03	Absolute Quantification	ABS	Day 2, B4	Ch1Unknown	NKX2.5	Manual	2.3	ddPCR Supermix for Probes (no dUTP)	46			3.1	1.6	37	19045	37	0	19042	3	2.28	19082								0.00022			0.0003	0.00014	0.022			0.03	0.014	1	1	1006	4059	442.45	449.46					2.68
B04	Absolute Quantification	ABS	Day 2, B4	Ch1Unknown	NKX2.5	Manual	2.8	ddPCR Supermix for Probes (no dUTP)	56			3.7	2.1	48	20116	48	0	20114	2	2.8	20164								0.00026			0.00034	0.00017	0.026			0.034	0.017	1	1	1006	3726.5	454.4	462.19					3.23
B05	Absolute Quantification	ABS	Day 2, B8	Ch1Unknown	NKX2.5	Manual	7.4	ddPCR Supermix for Probes (no dUTP)	148			8.7	6.1	120	19075	120	0	19070	5	7.38	19195								0.00076			0.00092	0.0006	0.076			0.092	0.06	1	1	1006	4038.6	462.77	485.12					8.1
B06	Absolute Quantification	ABS	Day 2, B8	Ch1Unknown	NKX2.5	Manual	7.4	ddPCR Supermix for Probes (no dUTP)	148			8.6	6.1	125	19941	125	0	19938	3	7.35	20066								0.00071			0.00087	0.00055	0.071			0.087	0.055	1	1	1006	4260.7	470.63	494.24					8
B07	Absolute Quantification	ABS	Day 2, B2	Ch1Unknown	OCT3/4	Manual	2215	ddPCR Supermix for Probes (no dUTP)	44300			2254	2177	16725	3003	3	16722	1	3002	0	19728								9000			19000	0	99.989			100	99.978	1	1	1778	6531.6	552.2	5621.4					2235
B08	Absolute Quantification	ABS	Day 2, B2	Ch1Unknown	OCT3/4	Manual	2132	ddPCR Supermix for Probes (no dUTP)	42640			2170	2096	16699	3258	1	16698	0	3258	0.059	19957								40000			120000	0	99.997			100.004	99.991	1	1	1778	6525	554.39	5550.3					2151
B09	Absolute Quantification	ABS	Day 2, B4	Ch1Unknown	OCT3/4	Manual	2830	ddPCR Supermix for Probes (no dUTP)	56600			2890	2780	17705	1748	3	17702	0	1748	0.181	19453								16000			34000	0	99.994			100.001	99.986	1	1	1778	6622.2	557.42	6077.2					2862
B10	Absolute Quantification	ABS	Day 2, B4	Ch1Unknown	OCT3/4	Manual	2820	ddPCR Supermix for Probes (no dUTP)	56400			2870	2770	17988	1800	3	17985	0	1800	0.178	19788								16000			35000	0	99.994			100.001	99.986	1	1	1778	6627.1	556.67	6074.9					2847
B11	Absolute Quantification	ABS	Day 2, B8	Ch1Unknown	OCT3/4	Manual	2552	ddPCR Supermix for Probes (no dUTP)	51040			2598	2507	17751	2291	1	17750	1	2290	0	20042								22000			55000	0	99.995			100.002	99.988	1	1	1778	6667.5	560.69	5969.4					2575
B12	Absolute Quantification	ABS	Day 2, B8	Ch1Unknown	OCT3/4	Manual	2543	ddPCR Supermix for Probes (no dUTP)	50860			2589	2498	17466	2273	0	17466	1	2272	0	19739								40000			140000	0	99.998			100.003	99.992	1	1	1778	6795	564.91	6077.6					2566
C01	Absolute Quantification	ABS	Day 4, B2	Ch1Unknown	NKX2.5	Manual	52.5	ddPCR Supermix for Probes (no dUTP)	1050			56.3	48.8	763	16712	745	18	16269	443	5.67	17475								0.0123			0.0132	0.0114	1.21			1.3	1.12	1	1	1006	4814.1	412.21	604.41					54.4
C02	Absolute Quantification	ABS	Day 4, B2	Ch1Unknown	NKX2.5	Manual	60	ddPCR Supermix for Probes (no dUTP)	1200			63.9	56.2	930	17773	909	21	17437	336	0	18703								0.0129			0.0138	0.012	1.27			1.36	1.18	1	1	1006	4671.9	424.46	635.67					62
C03	Absolute Quantification	ABS	Day 4, B4	Ch1Unknown	NKX2.5	Manual	46.9	ddPCR Supermix for Probes (no dUTP)	938			50.2	43.6	772	18976	768	4	18945	31	0	19748								0.0063			0.0068	0.0057	0.63			0.68	0.57	1	1	1006	4377.8	441.1	594.99					48.6
C04	Absolute Quantification	ABS	Day 4, B4	Ch1Unknown	NKX2.5	Manual	48.7	ddPCR Supermix for Probes (no dUTP)	974			52.1	45.3	771	18241	770	1	18207	34	14.6	19012								0.0066			0.0072	0.006	0.65			0.71	0.6	1	1	1006	4267.3	452.86	607.55					50.5
C05	Absolute Quantification	ABS	Day 4, B8	Ch1Unknown	NKX2.5	Manual	183	ddPCR Supermix for Probes (no dUTP)	3660			190	176	2752	16333	2731	21	16288	45	0	19085								0.0275			0.029	0.0259	2.67			2.82	2.53	1	1	1006	4630.7	463.53	1064.4					186.7
C06	Absolute Quantification	ABS	Day 4, B8	Ch1Unknown	NKX2.5	Manual	223	ddPCR Supermix for Probes (no dUTP)	4460			231	216	3525	16853	3513	12	16831	22	0	20378								0.0297			0.0315	0.0278	2.88			3.06	2.71	1	1	1006	4427.8	465.13	1150.6					227.2
C07	Absolute Quantification	ABS	Day 4, B2	Ch1Unknown	OCT3/4	Manual	95.3	ddPCR Supermix for Probes (no dUTP)	1906			100.1	90.5	1526	18092	712	814	8656	9436	0	19618								0.125			0.132	0.118	11.1			11.6	10.6	1	1	1778	5115.1	587.85	940.01					97.7
C08	Absolute Quantification	ABS	Day 4, B2	Ch1Unknown	OCT3/4	Manual	99.1	ddPCR Supermix for Probes (no dUTP)	1982			104	94.3	1601	18211	772	829	8865	9346	0	19812								0.126			0.133	0.12	11.2			11.8	10.7	1	1	1778	5015	585.28	943.25					101.6
C09	Absolute Quantification	ABS	Day 4, B4	Ch1Unknown	OCT3/4	Manual	479	ddPCR Supermix for Probes (no dUTP)	9580			491	467	6380	12702	3199	3181	6366	6336	0.181	19082								0.585			0.604	0.566	36.9			37.7	36.2	1	1	1778	5105.1	585.5	2096.6					485
C10	Absolute Quantification	ABS	Day 4, B4	Ch1Unknown	OCT3/4	Manual	470	ddPCR Supermix for Probes (no dUTP)	9400			482	458	6232	12687	3033	3199	6239	6448	0	18919								0.593			0.613	0.574	37.2			38	36.5	1	1	1778	5185.9	589.51	2103.6					476
C11	Absolute Quantification	ABS	Day 4, B8	Ch1Unknown	OCT3/4	Manual	282	ddPCR Supermix for Probes (no dUTP)	5640			290	273	4322	15977	4109	213	15159	818	9.41	20299								0.0803			0.0832	0.0775	7.44			7.68	7.19	1	1	1778	3754.3	617.47	1285.4					286
C12	Absolute Quantification	ABS	Day 4, B8	Ch1Unknown	OCT3/4	Manual	285	ddPCR Supermix for Probes (no dUTP)	5700			293	276	4373	15984	4184	189	15228	756	22	20357								0.0788			0.0816	0.0759	7.3			7.55	7.06	1	1	1778	3784.8	615.05	1296					288.8
D01	Absolute Quantification	ABS	Day 6, B2	Ch1Unknown	NKX2.5	Manual	93.8	ddPCR Supermix for Probes (no dUTP)	1876			98.6	89	1450	17476	1423	27	17241	235	0	18926								0.0186			0.0197	0.0175	1.83			1.93	1.72	1	1	1006	4785.6	414.53	749.42					96.2
D02	Absolute Quantification	ABS	Day 6, B2	Ch1Unknown	NKX2.5	Manual	117	ddPCR Supermix for Probes (no dUTP)	2340			122	112	1847	17676	1823	24	17560	116	0	19523								0.0201			0.0213	0.019	1.97			2.08	1.86	1	1	1006	4685.7	428.71	831.45					119.6
D03	Absolute Quantification	ABS	Day 6, B4	Ch1Unknown	NKX2.5	Manual	136	ddPCR Supermix for Probes (no dUTP)	2720			141	130	2117	17339	2106	11	17317	22	0	19456								0.0181			0.0193	0.0168	1.77			1.89	1.65	1	1	1006	4471.6	440.73	879.33					138.5
D04	Absolute Quantification	ABS	Day 6, B4	Ch1Unknown	NKX2.5	Manual	140	ddPCR Supermix for Probes (no dUTP)	2800			146	134	2090	16556	2080	10	16529	27	0	18646								0.0191			0.0204	0.0178	1.87			2	1.75	1	1	1006	4286.6	453.09	882.78					142.9
D05	Absolute Quantification	ABS	Day 6, B8	Ch1Unknown	NKX2.5	Manual	292	ddPCR Supermix for Probes (no dUTP)	5840			301	284	4269	15125	4249	20	15094	31	0	19394								0.0418			0.0442	0.0395	4.02			4.23	3.8	1	1	1006	4720.9	462.79	1400.1					297
D06	Absolute Quantification	ABS	Day 6, B8	Ch1Unknown	NKX2.5	Manual	263	ddPCR Supermix for Probes (no dUTP)	5260			271	255	4090	16344	4067	23	16289	55	0	20434								0.0401			0.0421	0.0381	3.86			4.04	3.67	1	1	1006	4764.4	463.34	1324.2					266.9
D07	Absolute Quantification	ABS	Day 6, B2	Ch1Unknown	OCT3/4	Manual	40.8	ddPCR Supermix for Probes (no dUTP)	816			44	37.6	619	17558	563	56	16197	1361	0	18177								0.0136			0.0147	0.0125	1.34			1.45	1.23	1	1	1778	3759.7	602.14	709.67					42.4
D08	Absolute Quantification	ABS	Day 6, B2	Ch1Unknown	OCT3/4	Manual	42.9	ddPCR Supermix for Probes (no dUTP)	858			46.1	39.8	712	19172	660	52	17963	1209	0	19884								0.0132			0.0142	0.0122	1.3			1.4	1.21	1	1	1778	3685	603.18	713.53					44.5
D09	Absolute Quantification	ABS	Day 6, B4	Ch1Unknown	OCT3/4	Manual	86.9	ddPCR Supermix for Probes (no dUTP)	1738			91.4	82.4	1407	18355	1324	83	17241	1114	2.35	19762								0.0263			0.0278	0.0249	2.57			2.71	2.43	1	1	1778	3689.4	610.43	829.65					89.2
D10	Absolute Quantification	ABS	Day 6, B4	Ch1Unknown	OCT3/4	Manual	84.5	ddPCR Supermix for Probes (no dUTP)	1690			89.1	79.9	1292	17348	1210	82	16346	1002	0	18640								0.0253			0.0267	0.0238	2.46			2.6	2.32	1	1	1778	3729.6	613.98	829.94					86.9
D11	Absolute Quantification	ABS	Day 6, B8	Ch1Unknown	OCT3/4	Manual	76.6	ddPCR Supermix for Probes (no dUTP)	1532			80.8	72.4	1271	18893	1264	7	18834	59	0	20164								0.0114			0.0122	0.0106	1.13			1.2	1.05	1	1	1778	3286.8	622.31	790.26					78.7
D12	Absolute Quantification	ABS	Day 6, B8	Ch1Unknown	OCT3/4	Manual	69.8	ddPCR Supermix for Probes (no dUTP)	1396			73.9	65.8	1135	18563	1130	5	18508	55	0	19698								0.0102			0.011	0.0095	1.01			1.09	0.94	1	1	1778	3340.2	615.8	772.78					71.9
E01	Absolute Quantification	ABS	Day 9, B2	Ch1Unknown	NKX2.5	Manual	163	ddPCR Supermix for Probes (no dUTP)	3260			170	157	2370	15899	2368	2	15898	1	0	18269								0.0159			0.0182	0.0136	1.57			1.79	1.35	1	1	1006	4352.2	419.77	929.91					166.8
E02	Absolute Quantification	ABS	Day 9, B2	Ch1Unknown	NKX2.5	Manual	206	ddPCR Supermix for Probes (no dUTP)	4120			214	199	3001	15641	3000	1	15641	0	0	18642								0.0178			0.0222	0.0135	1.75			2.17	1.33	1	1	1006	4127.4	433.67	1028.3					210.3
E03	Absolute Quantification	ABS	Day 9, B4	Ch1Unknown	NKX2.5	Manual	129	ddPCR Supermix for Probes (no dUTP)	2580			134	123	2029	17564	2026	3	17562	2	0	19593								0.0132			0.0148	0.0116	1.3			1.46	1.15	1	1	1006	4346.8	446.1	850.04					131.5
E04	Absolute Quantification	ABS	Day 9, B4	Ch1Unknown	NKX2.5	Manual	135	ddPCR Supermix for Probes (no dUTP)	2700			141	129	1992	16356	1984	8	16347	9	0	18348								0.0165			0.0178	0.0151	1.62			1.75	1.49	1	1	1006	4190.4	459.37	864.44					138.2
E05	Absolute Quantification	ABS	Day 9, B8	Ch1Unknown	NKX2.5	Manual	179	ddPCR Supermix for Probes (no dUTP)	3580			185	172	2751	16772	2748	3	16763	9	0	19523								0.0205			0.0223	0.0188	2.01			2.18	1.84	1	1	1006	4323.6	465.09	1008.8					182.1
E06	Absolute Quantification	ABS	Day 9, B8	Ch1Unknown	NKX2.5	Manual	186	ddPCR Supermix for Probes (no dUTP)	3720			192	179	2945	17231	2942	3	17227	4	0	20176								0.0198			0.0218	0.0178	1.94			2.14	1.75	1	1	1006	4312.5	468.29	1029.4					189.1
E07	Absolute Quantification	ABS	Day 9, B2	Ch1Unknown	OCT3/4	Manual	3	ddPCR Supermix for Probes (no dUTP)	60			4	2.3	48	18532	45	3	18193	339	0	18580								0.00065			0.00083	0.00046	0.065			0.083	0.046	1	1	1778	3293.3	611.19	618.12					3.5
E08	Absolute Quantification	ABS	Day 9, B2	Ch1Unknown	OCT3/4	Manual	3.3	ddPCR Supermix for Probes (no dUTP)	66			4.2	2.5	53	19005	52	1	18640	365	0.0575	19058								0.0007			0.0009	0.00051	0.07			0.09	0.051	1	1	1778	3339.9	609.73	617.32					3.75
E09	Absolute Quantification	ABS	Day 9, B4	Ch1Unknown	OCT3/4	Manual	3.8	ddPCR Supermix for Probes (no dUTP)	76			4.8	2.9	61	18949	56	5	17950	999	0	19010								0.00109			0.00137	0.00082	0.109			0.137	0.082	1	1	1778	3365.3	611.26	620.1					4.28
E10	Absolute Quantification	ABS	Day 9, B4	Ch1Unknown	OCT3/4	Manual	3.6	ddPCR Supermix for Probes (no dUTP)	72			4.6	2.8	58	18887	51	7	17959	928	0	18945								0.00102			0.00128	0.00075	0.102			0.128	0.075	1	1	1778	3496.3	611.81	620.64					4.1
E11	Absolute Quantification	ABS	Day 9, B8	Ch1Unknown	OCT3/4	Manual	4.5	ddPCR Supermix for Probes (no dUTP)	90			5.6	3.6	76	19857	74	2	19491	366	0	19933								0.00096			0.00117	0.00074	0.096			0.117	0.074	1	1	1778	3422.6	622.16	632.84					5
E12	Absolute Quantification	ABS	Day 9, B8	Ch1Unknown	OCT3/4	Manual	4.3	ddPCR Supermix for Probes (no dUTP)	86			5.3	3.4	74	20298	72	2	19832	466	0	20372								0.00096			0.00119	0.00074	0.096			0.118	0.074	1	1	1778	3555.2	620.28	630.94					4.8
F01	Absolute Quantification	ABS	Day 14, B2	Ch1Unknown	NKX2.5	Manual	70.2	ddPCR Supermix for Probes (no dUTP)	1404			74.3	66.1	1123	18277	1118	5	18241	36	0	19400								0.0097			0.0104	0.0089	0.96			1.03	0.89	1	1	1006	4663.6	423.47	668.92					72.2
F02	Absolute Quantification	ABS	Day 14, B2	Ch1Unknown	NKX2.5	Manual	81.1	ddPCR Supermix for Probes (no dUTP)	1622			85.7	76.5	1189	16664	1184	5	16651	13	0	17853								0.01			0.0109	0.0091	0.99			1.08	0.9	1	1	1006	4515.6	439.12	710.61					83.4
F03	Absolute Quantification	ABS	Day 14, B4	Ch1Unknown	NKX2.5	Manual	83.6	ddPCR Supermix for Probes (no dUTP)	1672			88.1	79.1	1313	17829	1280	33	17635	194	0	19142								0.016			0.017	0.015	1.58			1.67	1.48	1	1	1006	4581.3	442.51	726.41					85.9
F04	Absolute Quantification	ABS	Day 14, B4	Ch1Unknown	NKX2.5	Manual	77.4	ddPCR Supermix for Probes (no dUTP)	1548			81.7	73.2	1275	18738	1241	34	18558	180	0	20013								0.0145			0.0154	0.0136	1.43			1.52	1.34	1	1	1006	4614	459.18	723.88					79.6
F05	Absolute Quantification	ABS	Day 14, B8	Ch1Unknown	NKX2.5	Manual	119	ddPCR Supermix for Probes (no dUTP)	2380			124	114	1842	17312	1799	43	17062	250	0	19154								0.0242			0.0255	0.0229	2.36			2.48	2.24	1	1	1006	4814.9	466.92	885.06					121.7
F06	Absolute Quantification	ABS	Day 14, B8	Ch1Unknown	NKX2.5	Manual	132	ddPCR Supermix for Probes (no dUTP)	2640			138	126	2041	17199	1983	58	16957	242	0	19240								0.027			0.0283	0.0256	2.62			2.76	2.49	1	1	1006	4710.4	468.53	918.51					134.9
F07	Absolute Quantification	ABS	Day 14, B2	Ch1Unknown	OCT3/4	Manual	6.7	ddPCR Supermix for Probes (no dUTP)	134			7.9	5.4	106	18656	76	30	16458	2198	0	18762								0.0027			0.0032	0.0022	0.27			0.32	0.21	1	1	1778	3714	597.87	615.48					7.3
F08	Absolute Quantification	ABS	Day 14, B2	Ch1Unknown	OCT3/4	Manual	4.4	ddPCR Supermix for Probes (no dUTP)	88			5.5	3.5	71	18922	43	28	14699	4223	0	18993								0.0025			0.0031	0.0019	0.25			0.31	0.19	1	1	1778	3835.9	601.49	613.58					4.9
F09	Absolute Quantification	ABS	Day 14, B4	Ch1Unknown	OCT3/4	Manual	2.4	ddPCR Supermix for Probes (no dUTP)	48			3.2	1.7	41	20197	27	14	16794	3403	0	20238								0.00114			0.00149	0.00079	0.114			0.149	0.079	1	1	1778	3768.5	607.13	613.54					2.78
F10	Absolute Quantification	ABS	Day 14, B4	Ch1Unknown	OCT3/4	Manual	3.2	ddPCR Supermix for Probes (no dUTP)	64			4.1	2.4	55	20139	38	17	17197	2942	0	20194								0.00142			0.0018	0.00104	0.142			0.179	0.104	1	1	1778	3459.4	608	615.77					3.66
F11	Absolute Quantification	ABS	Day 14, B8	Ch1Unknown	OCT3/4	Manual	1.3	ddPCR Supermix for Probes (no dUTP)	26			1.9	0.8	21	19132	13	8	17300	1832	0	19153								0.00047			0.00067	0.00027	0.047			0.067	0.027	1	1	1778	3999.2	617.71	621.42					1.59
F12	Absolute Quantification	ABS	Day 14, B8	Ch1Unknown	OCT3/4	Manual	1.1	ddPCR Supermix for Probes (no dUTP)	22			1.7	0.7	18	18818	15	3	17174	1644	0	18836								0.00039			0.00058	0.00021	0.039			0.058	0.021	1	1	1778	3811.5	614.83	617.89					1.41
G01	Absolute Quantification	ABS	RTNTC	Ch1Unknown	NKX2.5	Manual	0	ddPCR Supermix for Probes (no dUTP)	0			0.18	0	0	19686	0	0	0	19686	0	19686																		1	1	1006	0	373.69	373.69					0.082
G02	Absolute Quantification	ABS	RTNTC	Ch1Unknown	NKX2.5	Manual	0	ddPCR Supermix for Probes (no dUTP)	0			0.18	0	0	19843	0	0	0	19843	0	19843																		1	1	1006	0	390.01	390.01					0.081
G03	Absolute Quantification	ABS	RTNTC	Ch1Unknown	NKX2.5	Manual	0	ddPCR Supermix for Probes (no dUTP)	0			0.17	0	0	20596	0	0	0	20596	0	20596																		1	1	1006	0	398	398					0.078
G04	Absolute Quantification		blank	Ch1Blank		OK	Blank	ddPCR Supermix for Probes (no dUTP)						0	0	0	0	0	0	0	0																		1	1	0	0	0	0
G05	Absolute Quantification		blank	Ch1Blank		OK	Blank	ddPCR Supermix for Probes (no dUTP)						0	0	0	0	0	0	0	0																		1	1	0	0	0	0
G06	Absolute Quantification		blank	Ch1Blank		OK	Blank	ddPCR Supermix for Probes (no dUTP)						0	0	0	0	0	0	0	0																		1	1	0	0	0	0
G07	Absolute Quantification	ABS	RTNTC	Ch1Unknown	OCT3/4	Manual	0.06	ddPCR Supermix for Probes (no dUTP)	1.2			0.3	0	1	18962	0	1	0	18962	0	18963																		1	1	1778	2081.9	570.42	570.5					0.15
G08	Absolute Quantification	ABS	RTNTC	Ch1Unknown	OCT3/4	Manual	0	ddPCR Supermix for Probes (no dUTP)	0			0.17	0	0	20583	0	0	0	20583	0	20583																		1	1	1778	0	572.05	572.05					0.078
G09	Absolute Quantification	ABS	RTNTC	Ch1Unknown	OCT3/4	Manual	0.06	ddPCR Supermix for Probes (no dUTP)	1.2			0.27	0	1	20639	1	0	0	20639	0.057	20640								1			4.3	0	50			130	0	1	1	1778	2890.1	572.29	572.4					0.14
G10	Absolute Quantification		blank	Ch1Blank		OK	Blank	ddPCR Supermix for Probes (no dUTP)						0	0	0	0	0	0	0	0																		1	1	0	0	0	0
G11	Absolute Quantification		blank	Ch1Blank		OK	Blank	ddPCR Supermix for Probes (no dUTP)						0	0	0	0	0	0	0	0																		1	1	0	0	0	0
G12	Absolute Quantification		blank	Ch1Blank		OK	Blank	ddPCR Supermix for Probes (no dUTP)						0	0	0	0	0	0	0	0																		1	1	0	0	0	0
H01	Absolute Quantification	ABS	NTC	Ch1Unknown	NKX2.5	Manual	0	ddPCR Supermix for Probes (no dUTP)	0			0.18	0	0	19671	0	0	0	19671	0	19671																		1	1	1006	0	384.65	384.65					0.082
H02	Absolute Quantification	ABS	NTC	Ch1Unknown	NKX2.5	Manual	0	ddPCR Supermix for Probes (no dUTP)	0			0.19	0	0	18859	0	0	0	18859	0	18859																		1	1	1006	0	393.54	393.54					0.085
H03	Absolute Quantification	ABS	NTC	Ch1Unknown	NKX2.5	Manual	0	ddPCR Supermix for Probes (no dUTP)	0			0.18	0	0	19507	0	0	0	19507	0	19507																		1	1	1006	0	406.81	406.81					0.083
H04	Absolute Quantification		blank	Ch1Blank		OK	Blank	ddPCR Supermix for Probes (no dUTP)						0	0	0	0	0	0	0	0																		1	1	0	0	0	0
H05	Absolute Quantification		blank	Ch1Blank		OK	Blank	ddPCR Supermix for Probes (no dUTP)						0	0	0	0	0	0	0	0																		1	1	0	0	0	0
H06	Absolute Quantification		blank	Ch1Blank		OK	Blank	ddPCR Supermix for Probes (no dUTP)						0	0	0	0	0	0	0	0																		1	1	0	0	0	0
H07	Absolute Quantification	ABS	NTC	Ch1Unknown	OCT3/4	Manual	0	ddPCR Supermix for Probes (no dUTP)	0			0.18	0	0	19527	0	0	0	19527	0	19527																		1	1	1778	0	569	569					0.082
H08	Absolute Quantification	ABS	NTC	Ch1Unknown	OCT3/4	Manual	0	ddPCR Supermix for Probes (no dUTP)	0			0.17	0	0	21237	0	0	0	21237	0	21237																		1	1	1778	0	577.14	577.14					0.076
H09	Absolute Quantification	ABS	NTC	Ch1Unknown	OCT3/4	Manual	0	ddPCR Supermix for Probes (no dUTP)	0			0.17	0	0	21008	0	0	0	21008	0	21008																		1	1	1778	0	580.39	580.39					0.077
H10	Absolute Quantification		blank	Ch1Blank		OK	Blank	ddPCR Supermix for Probes (no dUTP)						0	0	0	0	0	0	0	0																		1	1	0	0	0	0
H11	Absolute Quantification		blank	Ch1Blank		OK	Blank	ddPCR Supermix for Probes (no dUTP)						0	0	0	0	0	0	0	0																		1	1	0	0	0	0
H12	Absolute Quantification		blank	Ch1Blank		OK	Blank	ddPCR Supermix for Probes (no dUTP)						0	0	0	0	0	0	0	0																		1	1	0	0	0	0
A01	Absolute Quantification	ABS	Day 1, B2	Ch2Unknown	GAPDH	Manual	5760	ddPCR Supermix for Probes (no dUTP)	115200			5980	5580	17927	135	23	0	17904	135	1.5	18062								0.00026			0.00037	0.00015	0.026			0.037	0.015	1	1	1654	2560.5	791.93	2547.3					5870
A02	Absolute Quantification	ABS	Day 1, B2	Ch2Unknown	GAPDH	Manual	6300	ddPCR Supermix for Probes (no dUTP)	126000			6560	6050	17453	83	24	0	17429	83	1.61	17536								0.00026			0.00036	0.00015	0.026			0.036	0.015	1	1	1654	2563.9	805.09	2555.6					6430
A03	Absolute Quantification	ABS	Day 1, B4	Ch2Unknown	GAPDH	Manual	9000	ddPCR Supermix for Probes (no dUTP)	180000			9900	8300	19208	9	27	0	19181	9	1.65	19217								0.00018			0.00025	0.00011	0.018			0.025	0.011	1	1	1654	2616.3	1028.9	2615.6					9440
A04	Absolute Quantification	ABS	Day 1, B4	Ch2Unknown	GAPDH	Manual	8800	ddPCR Supermix for Probes (no dUTP)	176000			9500	8100	18833	11	21	0	18812	11	1.31	18844								0.00015			0.00022	8E-05	0.015			0.022	0.008	1	1	1654	2578.8	1375.4	2578.1					9130
A05	Absolute Quantification	ABS	Day 1, B8	Ch2Unknown	GAPDH	Manual	8100	ddPCR Supermix for Probes (no dUTP)	162000			8700	7600	19599	20	22	0	19577	20	1.32	19619								0.00016			0.00023	9E-05	0.016			0.023	0.009	1	1	1654	2575.8	1179.4	2574.4					8380
A06	Absolute Quantification	ABS	Day 1, B8	Ch2Unknown	GAPDH	Manual	7960	ddPCR Supermix for Probes (no dUTP)	159200			8480	7510	19925	23	26	1	19899	22	0	19948								0.0002			0.00028	0.00012	0.02			0.028	0.012	1	1	1654	2574.6	1183.1	2573					8210
A07	Absolute Quantification	ABS	Day 1, B2	Ch2Unknown	TNNT2	Manual	0.06	ddPCR Supermix for Probes (no dUTP)	1.2			0.28	0	1	19723	0	15712	1	4011	0	19724								30000			110000	0	99.997			100.004	99.989	1	1	1190	2650.6	655.91	656.01					0.15
A08	Absolute Quantification	ABS	Day 1, B2	Ch2Unknown	TNNT2	Manual	0.06	ddPCR Supermix for Probes (no dUTP)	1.2			0.28	0	1	20020	1	16510	0	3510	0.0588	20021								30000			120000	0	99.997			100.004	99.99	1	1	1190	3081	665.75	665.88					0.15
A09	Absolute Quantification	ABS	Day 1, B4	Ch2Unknown	TNNT2	Manual	0.18	ddPCR Supermix for Probes (no dUTP)	3.6			0.49	0.04	3	19233	3	17590	0	1643	0.183	19236								16000			35000	0	99.994			100.001	99.986	1	1	1190	3158.5	700.79	701.18					0.31
A10	Absolute Quantification	ABS	Day 1, B4	Ch2Unknown	TNNT2	Manual	0.12	ddPCR Supermix for Probes (no dUTP)	2.4			0.39	0.02	2	19204	2	17276	0	1928	0.123	19206								22000			56000	0	99.995			100.002	99.989	1	1	1190	3579.7	704.41	704.71					0.24
A11	Absolute Quantification	ABS	Day 1, B8	Ch2Unknown	TNNT2	Manual	0.06	ddPCR Supermix for Probes (no dUTP)	1.2			0.31	0	1	18263	1	16547	0	1716	0.0644	18264								40000			150000	0	99.998			100.003	99.992	1	1	1190	3025	696.56	696.69					0.16
A12	Absolute Quantification	ABS	Day 1, B8	Ch2Unknown	TNNT2	Manual	0.06	ddPCR Supermix for Probes (no dUTP)	1.2			0.29	0	1	19187	1	17609	0	1578	0.0613	19188								50000			160000	0	99.9979			100.0029	99.993	1	1	1190	3294.2	717.85	717.99					0.15
B01	Absolute Quantification	ABS	Day 2, B2	Ch2Unknown	GAPDH	Manual	8600	ddPCR Supermix for Probes (no dUTP)	172000			9300	8000	17568	12	41	0	17527	12	2.75	17580								0.00032			0.00042	0.00022	0.032			0.042	0.022	1	1	1654	2576.2	1306.1	2575.3					8930
B02	Absolute Quantification	ABS	Day 2, B2	Ch2Unknown	GAPDH	Manual	9100	ddPCR Supermix for Probes (no dUTP)	182000			10000	8400	18494	8	45	1	18449	7	0	18502								0.00032			0.00042	0.00022	0.032			0.042	0.022	1	1	1654	2584.2	1442.8	2583.7					9560
B03	Absolute Quantification	ABS	Day 2, B4	Ch2Unknown	GAPDH	Manual	10300	ddPCR Supermix for Probes (no dUTP)	206000			12000	9200	19079	3	37	0	19042	3	2.28	19082								0.00022			0.0003	0.00014	0.022			0.03	0.014	1	1	1654	2575.7	1586.9	2575.6					11100
B04	Absolute Quantification	ABS	Day 2, B4	Ch2Unknown	GAPDH	Manual	10800	ddPCR Supermix for Probes (no dUTP)	216000			13100	9500	20162	2	48	0	20114	2	2.8	20164								0.00026			0.00034	0.00017	0.026			0.034	0.017	1	1	1654	2548.4	1154.1	2548.2					11800
B05	Absolute Quantification	ABS	Day 2, B8	Ch2Unknown	GAPDH	Manual	9700	ddPCR Supermix for Probes (no dUTP)	194000			10900	8800	19190	5	120	0	19070	5	7.38	19195								0.00076			0.00092	0.0006	0.076			0.092	0.06	1	1	1654	2555.3	1354.2	2555					10300
B06	Absolute Quantification	ABS	Day 2, B8	Ch2Unknown	GAPDH	Manual	10400	ddPCR Supermix for Probes (no dUTP)	208000			12100	9200	20063	3	125	0	19938	3	7.35	20066								0.00071			0.00087	0.00055	0.071			0.087	0.055	1	1	1654	2549.7	1607.5	2549.6					11100
B07	Absolute Quantification	ABS	Day 2, B2	Ch2Unknown	TNNT2	Manual	0.24	ddPCR Supermix for Probes (no dUTP)	4.8			0.56	0.07	4	19724	3	16722	1	3002	0	19728								9000			19000	0	99.989			100	99.978	1	1	1190	3016.6	665.97	666.45					0.38
B08	Absolute Quantification	ABS	Day 2, B2	Ch2Unknown	TNNT2	Manual	0.06	ddPCR Supermix for Probes (no dUTP)	1.2			0.28	0	1	19956	1	16698	0	3258	0.059	19957								40000			120000	0	99.997			100.004	99.991	1	1	1190	2963.8	665.17	665.28					0.15
B09	Absolute Quantification	ABS	Day 2, B4	Ch2Unknown	TNNT2	Manual	0.18	ddPCR Supermix for Probes (no dUTP)	3.6			0.48	0.04	3	19450	3	17702	0	1748	0.181	19453								16000			34000	0	99.994			100.001	99.986	1	1	1190	3038.8	689.18	689.54					0.31
B10	Absolute Quantification	ABS	Day 2, B4	Ch2Unknown	TNNT2	Manual	0.18	ddPCR Supermix for Probes (no dUTP)	3.6			0.47	0.04	3	19785	3	17985	0	1800	0.178	19788								16000			35000	0	99.994			100.001	99.986	1	1	1190	2816.7	688.16	688.48					0.31
B11	Absolute Quantification	ABS	Day 2, B8	Ch2Unknown	TNNT2	Manual	0.12	ddPCR Supermix for Probes (no dUTP)	2.4			0.38	0.02	2	20040	1	17750	1	2290	0	20042								22000			55000	0	99.995			100.002	99.988	1	1	1190	3149.9	688.3	688.55					0.23
B12	Absolute Quantification	ABS	Day 2, B8	Ch2Unknown	TNNT2	Manual	0.06	ddPCR Supermix for Probes (no dUTP)	1.2			0.28	0	1	19738	0	17466	1	2272	0	19739								40000			140000	0	99.998			100.003	99.992	1	1	1190	3141.4	712.22	712.34					0.15
C01	Absolute Quantification	ABS	Day 4, B2	Ch2Unknown	GAPDH	Manual	4280	ddPCR Supermix for Probes (no dUTP)	85600			4390	4180	17014	461	745	18	16269	443	5.67	17475								0.0123			0.0132	0.0114	1.21			1.3	1.12	1	1	1654	2483.6	737.39	2437.5					4330
C02	Absolute Quantification	ABS	Day 4, B2	Ch2Unknown	GAPDH	Manual	4660	ddPCR Supermix for Probes (no dUTP)	93200			4780	4540	18346	357	909	21	17437	336	0	18703								0.0129			0.0138	0.012	1.27			1.36	1.18	1	1	1654	2471.3	735.58	2438.1					4720
C03	Absolute Quantification	ABS	Day 4, B4	Ch2Unknown	GAPDH	Manual	7450	ddPCR Supermix for Probes (no dUTP)	149000			7870	7080	19713	35	768	4	18945	31	0	19748								0.0063			0.0068	0.0057	0.63			0.68	0.57	1	1	1654	2523.2	1339.9	2521.1					7660
C04	Absolute Quantification	ABS	Day 4, B4	Ch2Unknown	GAPDH	Manual	7410	ddPCR Supermix for Probes (no dUTP)	148200			7820	7040	18977	35	770	1	18207	34	14.6	19012								0.0066			0.0072	0.006	0.65			0.71	0.6	1	1	1654	2491.5	1398.5	2489.4					7610
C05	Absolute Quantification	ABS	Day 4, B8	Ch2Unknown	GAPDH	Manual	6670	ddPCR Supermix for Probes (no dUTP)	133400			6960	6390	19019	66	2731	21	16288	45	0	19085								0.0275			0.029	0.0259	2.67			2.82	2.53	1	1	1654	2489.7	1196.8	2485.2					6810
C06	Absolute Quantification	ABS	Day 4, B8	Ch2Unknown	GAPDH	Manual	7520	ddPCR Supermix for Probes (no dUTP)	150400			7940	7150	20344	34	3513	12	16831	22	0	20378								0.0297			0.0315	0.0278	2.88			3.06	2.71	1	1	1654	2459.2	1339.7	2457.3					7730
C07	Absolute Quantification	ABS	Day 4, B2	Ch2Unknown	TNNT2	Manual	764	ddPCR Supermix for Probes (no dUTP)	15280			780	748	9368	10250	712	814	8656	9436	0	19618								0.125			0.132	0.118	11.1			11.6	10.6	1	1	1190	2978.4	503.76	1685.5					772
C08	Absolute Quantification	ABS	Day 4, B2	Ch2Unknown	TNNT2	Manual	784	ddPCR Supermix for Probes (no dUTP)	15680			800	768	9637	10175	772	829	8865	9346	0	19812								0.126			0.133	0.12	11.2			11.8	10.7	1	1	1190	2986.5	498.96	1708.9					792
C09	Absolute Quantification	ABS	Day 4, B4	Ch2Unknown	TNNT2	Manual	818	ddPCR Supermix for Probes (no dUTP)	16360			835	802	9565	9517	3199	3181	6366	6336	0.181	19082								0.585			0.604	0.566	36.9			37.7	36.2	1	1	1190	3018.5	555.05	1789.9					827
C10	Absolute Quantification	ABS	Day 4, B4	Ch2Unknown	TNNT2	Manual	792	ddPCR Supermix for Probes (no dUTP)	15840			809	776	9272	9647	3033	3199	6239	6448	0	18919								0.593			0.613	0.574	37.2			38	36.5	1	1	1190	3030.6	559.08	1770.4					801
C11	Absolute Quantification	ABS	Day 4, B8	Ch2Unknown	TNNT2	Manual	3510	ddPCR Supermix for Probes (no dUTP)	70200			3580	3440	19268	1031	4109	213	15159	818	9.41	20299								0.0803			0.0832	0.0775	7.44			7.68	7.19	1	1	1190	3164.5	535.99	3031					3542
C12	Absolute Quantification	ABS	Day 4, B8	Ch2Unknown	TNNT2	Manual	3610	ddPCR Supermix for Probes (no dUTP)	72200			3690	3540	19412	945	4184	189	15228	756	22	20357								0.0788			0.0816	0.0759	7.3			7.55	7.06	1	1	1190	3197.7	532.27	3073.9					3650
D01	Absolute Quantification	ABS	Day 6, B2	Ch2Unknown	GAPDH	Manual	5040	ddPCR Supermix for Probes (no dUTP)	100800			5190	4900	18664	262	1423	27	17241	235	0	18926								0.0186			0.0197	0.0175	1.83			1.93	1.72	1	1	1654	2510.7	765.28	2486.6					5110
D02	Absolute Quantification	ABS	Day 6, B2	Ch2Unknown	GAPDH	Manual	5810	ddPCR Supermix for Probes (no dUTP)	116200			6020	5630	19383	140	1823	24	17560	116	0	19523								0.0201			0.0213	0.019	1.97			2.08	1.86	1	1	1654	2502.8	991.57	2492					5910
D03	Absolute Quantification	ABS	Day 6, B4	Ch2Unknown	GAPDH	Manual	7510	ddPCR Supermix for Probes (no dUTP)	150200			7930	7120	19423	33	2106	11	17317	22	0	19456								0.0181			0.0193	0.0168	1.77			1.89	1.65	1	1	1654	2516.2	1228.7	2514					7720
D04	Absolute Quantification	ABS	Day 6, B4	Ch2Unknown	GAPDH	Manual	7320	ddPCR Supermix for Probes (no dUTP)	146400			7720	6960	18609	37	2080	10	16529	27	0	18646								0.0191			0.0204	0.0178	1.87			2	1.75	1	1	1654	2475.2	1432.3	2473.1					7520
D05	Absolute Quantification	ABS	Day 6, B8	Ch2Unknown	GAPDH	Manual	6990	ddPCR Supermix for Probes (no dUTP)	139800			7330	6680	19343	51	4249	20	15094	31	0	19394								0.0418			0.0442	0.0395	4.02			4.23	3.8	1	1	1654	2489.5	1156.4	2486					7160
D06	Absolute Quantification	ABS	Day 6, B8	Ch2Unknown	GAPDH	Manual	6550	ddPCR Supermix for Probes (no dUTP)	131000			6820	6300	20356	78	4067	23	16289	55	0	20434								0.0401			0.0421	0.0381	3.86			4.04	3.67	1	1	1654	2456.9	1048.6	2451.5					6690
D07	Absolute Quantification	ABS	Day 6, B2	Ch2Unknown	TNNT2	Manual	3000	ddPCR Supermix for Probes (no dUTP)	60000			3060	2940	16760	1417	563	56	16197	1361	0	18177								0.0136			0.0147	0.0125	1.34			1.45	1.23	1	1	1190	3069.3	489.89	2868.3					3032
D08	Absolute Quantification	ABS	Day 6, B2	Ch2Unknown	TNNT2	Manual	3240	ddPCR Supermix for Probes (no dUTP)	64800			3310	3180	18623	1261	660	52	17963	1209	0	19884								0.0132			0.0142	0.0122	1.3			1.4	1.21	1	1	1190	3070.7	488.19	2907					3277
D09	Absolute Quantification	ABS	Day 6, B4	Ch2Unknown	TNNT2	Manual	3300	ddPCR Supermix for Probes (no dUTP)	66000			3370	3240	18565	1197	1324	83	17241	1114	2.35	19762								0.0263			0.0278	0.0249	2.57			2.71	2.43	1	1	1190	3106.7	498.87	2948.8					3332
D10	Absolute Quantification	ABS	Day 6, B4	Ch2Unknown	TNNT2	Manual	3350	ddPCR Supermix for Probes (no dUTP)	67000			3420	3280	17556	1084	1210	82	16346	1002	0	18640								0.0253			0.0267	0.0238	2.46			2.6	2.32	1	1	1190	3116.8	501	2964.7					3382
D11	Absolute Quantification	ABS	Day 6, B8	Ch2Unknown	TNNT2	Manual	6730	ddPCR Supermix for Probes (no dUTP)	134600			7030	6460	20098	66	1264	7	18834	59	0	20164								0.0114			0.0122	0.0106	1.13			1.2	1.05	1	1	1190	3234.9	510.44	3226					6880
D12	Absolute Quantification	ABS	Day 6, B8	Ch2Unknown	TNNT2	Manual	6820	ddPCR Supermix for Probes (no dUTP)	136400			7130	6530	19638	60	1130	5	18508	55	0	19698								0.0102			0.011	0.0095	1.01			1.09	0.94	1	1	1190	3254.3	511.43	3245.9					6970
E01	Absolute Quantification	ABS	Day 9, B2	Ch2Unknown	GAPDH	Manual	10300	ddPCR Supermix for Probes (no dUTP)	206000			11900	9100	18266	3	2368	2	15898	1	0	18269								0.0159			0.0182	0.0136	1.57			1.79	1.35	1	1	1654	2574.5	1434.1	2574.4					11000
E02	Absolute Quantification	ABS	Day 9, B2	Ch2Unknown	GAPDH	Manual	11600	ddPCR Supermix for Probes (no dUTP)	232000			15300	9700	18641	1	3000	1	15641	0	0	18642								0.0178			0.0222	0.0135	1.75			2.17	1.33	1	1	1654	2542.2	1632.7	2542.2					13100
E03	Absolute Quantification	ABS	Day 9, B4	Ch2Unknown	GAPDH	Manual	9700	ddPCR Supermix for Probes (no dUTP)	194000			11000	8800	19588	5	2026	3	17562	2	0	19593								0.0132			0.0148	0.0116	1.3			1.46	1.15	1	1	1654	2548.4	1361.9	2548.1					10300
E04	Absolute Quantification	ABS	Day 9, B4	Ch2Unknown	GAPDH	Manual	8200	ddPCR Supermix for Probes (no dUTP)	164000			8800	7700	18331	17	1984	8	16347	9	0	18348								0.0165			0.0178	0.0151	1.62			1.75	1.49	1	1	1654	2491.2	1583.6	2490.3					8510
E05	Absolute Quantification	ABS	Day 9, B8	Ch2Unknown	GAPDH	Manual	8700	ddPCR Supermix for Probes (no dUTP)	174000			9400	8100	19511	12	2748	3	16763	9	0	19523								0.0205			0.0223	0.0188	2.01			2.18	1.84	1	1	1654	2505.2	1598.9	2504.6					9060
E06	Absolute Quantification	ABS	Day 9, B8	Ch2Unknown	GAPDH	Manual	9400	ddPCR Supermix for Probes (no dUTP)	188000			10400	8600	20169	7	2942	3	17227	4	0	20176								0.0198			0.0218	0.0178	1.94			2.14	1.75	1	1	1654	2492.1	1561.1	2491.8					9850
E07	Absolute Quantification	ABS	Day 9, B2	Ch2Unknown	TNNT2	Manual	4700	ddPCR Supermix for Probes (no dUTP)	94000			4830	4580	18238	342	45	3	18193	339	0	18580								0.00065			0.00083	0.00046	0.065			0.083	0.046	1	1	1190	3127.1	486.04	3078.5					4760
E08	Absolute Quantification	ABS	Day 9, B2	Ch2Unknown	TNNT2	Manual	4650	ddPCR Supermix for Probes (no dUTP)	93000			4780	4540	18692	366	52	1	18640	365	0.0575	19058								0.0007			0.0009	0.00051	0.07			0.09	0.051	1	1	1190	3106.9	480.05	3056.5					4710
E09	Absolute Quantification	ABS	Day 9, B4	Ch2Unknown	TNNT2	Manual	3460	ddPCR Supermix for Probes (no dUTP)	69200			3530	3390	18006	1004	56	5	17950	999	0	19010								0.00109			0.00137	0.00082	0.109			0.137	0.082	1	1	1190	3109.2	487.99	2970.8					3497
E10	Absolute Quantification	ABS	Day 9, B4	Ch2Unknown	TNNT2	Manual	3540	ddPCR Supermix for Probes (no dUTP)	70800			3620	3470	18010	935	51	7	17959	928	0	18945								0.00102			0.00128	0.00075	0.102			0.128	0.075	1	1	1190	3103.1	489	2974.1					3578
E11	Absolute Quantification	ABS	Day 9, B8	Ch2Unknown	TNNT2	Manual	4700	ddPCR Supermix for Probes (no dUTP)	94000			4820	4580	19565	368	74	2	19491	366	0	19933								0.00096			0.00117	0.00074	0.096			0.117	0.074	1	1	1190	3173.4	492.58	3123.9					4760
E12	Absolute Quantification	ABS	Day 9, B8	Ch2Unknown	TNNT2	Manual	4440	ddPCR Supermix for Probes (no dUTP)	88800			4550	4340	19904	468	72	2	19832	466	0	20372								0.00096			0.00119	0.00074	0.096			0.118	0.074	1	1	1190	3185.2	494.71	3123.4					4490
F01	Absolute Quantification	ABS	Day 14, B2	Ch2Unknown	GAPDH	Manual	7250	ddPCR Supermix for Probes (no dUTP)	145000			7630	6900	19359	41	1118	5	18241	36	0	19400								0.0097			0.0104	0.0089	0.96			1.03	0.89	1	1	1654	2573.2	1198.8	2570.3					7430
F02	Absolute Quantification	ABS	Day 14, B2	Ch2Unknown	GAPDH	Manual	8100	ddPCR Supermix for Probes (no dUTP)	162000			8700	7600	17835	18	1184	5	16651	13	0	17853								0.01			0.0109	0.0091	0.99			1.08	0.9	1	1	1654	2550.2	1379.2	2549					8410
F03	Absolute Quantification	ABS	Day 14, B4	Ch2Unknown	GAPDH	Manual	5220	ddPCR Supermix for Probes (no dUTP)	104400			5380	5070	18915	227	1280	33	17635	194	0	19142								0.016			0.017	0.015	1.58			1.67	1.48	1	1	1654	2465.9	1150.6	2450.3					5300
F04	Absolute Quantification	ABS	Day 14, B4	Ch2Unknown	GAPDH	Manual	5340	ddPCR Supermix for Probes (no dUTP)	106800			5510	5190	19799	214	1241	34	18558	180	0	20013								0.0145			0.0154	0.0136	1.43			1.52	1.34	1	1	1654	2436.2	1164.6	2422.6					5420
F05	Absolute Quantification	ABS	Day 14, B8	Ch2Unknown	GAPDH	Manual	4920	ddPCR Supermix for Probes (no dUTP)	98400			5060	4790	18861	293	1799	43	17062	250	0	19154								0.0242			0.0255	0.0229	2.36			2.48	2.24	1	1	1654	2449.2	923.8	2425.8					4990
F06	Absolute Quantification	ABS	Day 14, B8	Ch2Unknown	GAPDH	Manual	4900	ddPCR Supermix for Probes (no dUTP)	98000			5040	4770	18940	300	1983	58	16957	242	0	19240								0.027			0.0283	0.0256	2.62			2.76	2.49	1	1	1654	2410.4	1058.1	2389.4					4960
F07	Absolute Quantification	ABS	Day 14, B2	Ch2Unknown	TNNT2	Manual	2507	ddPCR Supermix for Probes (no dUTP)	50140			2554	2462	16534	2228	76	30	16458	2198	0	18762								0.0027			0.0032	0.0022	0.27			0.32	0.21	1	1	1190	2994.7	476.07	2695.6					2530
F08	Absolute Quantification	ABS	Day 14, B2	Ch2Unknown	TNNT2	Manual	1761	ddPCR Supermix for Probes (no dUTP)	35220			1793	1730	14742	4251	43	28	14699	4223	0	18993								0.0025			0.0031	0.0019	0.25			0.31	0.19	1	1	1190	2995	483.61	2432.9					1777
F09	Absolute Quantification	ABS	Day 14, B4	Ch2Unknown	TNNT2	Manual	2093	ddPCR Supermix for Probes (no dUTP)	41860			2129	2057	16821	3417	27	14	16794	3403	0	20238								0.00114			0.00149	0.00079	0.114			0.149	0.079	1	1	1190	3044.4	490.61	2613.2					2111
F10	Absolute Quantification	ABS	Day 14, B4	Ch2Unknown	TNNT2	Manual	2259	ddPCR Supermix for Probes (no dUTP)	45180			2299	2221	17235	2959	38	17	17197	2942	0	20194								0.00142			0.0018	0.00104	0.142			0.179	0.104	1	1	1190	3039.4	489.74	2665.8					2280
F11	Absolute Quantification	ABS	Day 14, B8	Ch2Unknown	TNNT2	Manual	2760	ddPCR Supermix for Probes (no dUTP)	55200			2810	2710	17313	1840	13	8	17300	1832	0	19153								0.00047			0.00067	0.00027	0.047			0.067	0.027	1	1	1190	3101	493.63	2850.5					2782
F12	Absolute Quantification	ABS	Day 14, B8	Ch2Unknown	TNNT2	Manual	2870	ddPCR Supermix for Probes (no dUTP)	57400			2920	2810	17189	1647	15	3	17174	1644	0	18836								0.00039			0.00058	0.00021	0.039			0.058	0.021	1	1	1190	3116.5	490.76	2886.9					2895
G01	Absolute Quantification	ABS	RTNTC	Ch2Unknown	GAPDH	Manual	0	ddPCR Supermix for Probes (no dUTP)	0			0.18	0	0	19686	0	0	0	19686	0	19686																		1	1	1654	0	511.74	511.74					0.082
G02	Absolute Quantification	ABS	RTNTC	Ch2Unknown	GAPDH	Manual	0	ddPCR Supermix for Probes (no dUTP)	0			0.18	0	0	19843	0	0	0	19843	0	19843																		1	1	1654	0	515.24	515.24					0.081
G03	Absolute Quantification	ABS	RTNTC	Ch2Unknown	GAPDH	Manual	0	ddPCR Supermix for Probes (no dUTP)	0			0.17	0	0	20596	0	0	0	20596	0	20596																		1	1	1654	0	507.58	507.58					0.078
G04	Absolute Quantification		blank	Ch2Blank		OK	Blank	ddPCR Supermix for Probes (no dUTP)						0	0	0	0	0	0	0	0																		1	1	0	0	0	0
G05	Absolute Quantification		blank	Ch2Blank		OK	Blank	ddPCR Supermix for Probes (no dUTP)						0	0	0	0	0	0	0	0																		1	1	0	0	0	0
G06	Absolute Quantification		blank	Ch2Blank		OK	Blank	ddPCR Supermix for Probes (no dUTP)						0	0	0	0	0	0	0	0																		1	1	0	0	0	0
G07	Absolute Quantification	ABS	RTNTC	Ch2Unknown	TNNT2	Manual	0	ddPCR Supermix for Probes (no dUTP)	0			0.19	0	0	18963	0	1	0	18962	0	18963																		1	1	1190	0	489.62	489.62					0.085
G08	Absolute Quantification	ABS	RTNTC	Ch2Unknown	TNNT2	Manual	0	ddPCR Supermix for Probes (no dUTP)	0			0.17	0	0	20583	0	0	0	20583	0	20583																		1	1	1190	0	488.66	488.66					0.078
G09	Absolute Quantification	ABS	RTNTC	Ch2Unknown	TNNT2	Manual	0.06	ddPCR Supermix for Probes (no dUTP)	1.2			0.27	0	1	20639	1	0	0	20639	0.057	20640								1			4.3	0	50			130	0	1	1	1190	1525.4	489.76	489.81					0.14
G10	Absolute Quantification		blank	Ch2Blank		OK	Blank	ddPCR Supermix for Probes (no dUTP)						0	0	0	0	0	0	0	0																		1	1	0	0	0	0
G11	Absolute Quantification		blank	Ch2Blank		OK	Blank	ddPCR Supermix for Probes (no dUTP)						0	0	0	0	0	0	0	0																		1	1	0	0	0	0
G12	Absolute Quantification		blank	Ch2Blank		OK	Blank	ddPCR Supermix for Probes (no dUTP)						0	0	0	0	0	0	0	0																		1	1	0	0	0	0
H01	Absolute Quantification	ABS	NTC	Ch2Unknown	GAPDH	Manual	0	ddPCR Supermix for Probes (no dUTP)	0			0.18	0	0	19671	0	0	0	19671	0	19671																		1	1	1654	0	523.66	523.66					0.082
H02	Absolute Quantification	ABS	NTC	Ch2Unknown	GAPDH	Manual	0	ddPCR Supermix for Probes (no dUTP)	0			0.19	0	0	18859	0	0	0	18859	0	18859																		1	1	1654	0	515.42	515.42					0.085
H03	Absolute Quantification	ABS	NTC	Ch2Unknown	GAPDH	Manual	0	ddPCR Supermix for Probes (no dUTP)	0			0.18	0	0	19507	0	0	0	19507	0	19507																		1	1	1654	0	515.86	515.86					0.083
H04	Absolute Quantification		blank	Ch2Blank		OK	Blank	ddPCR Supermix for Probes (no dUTP)						0	0	0	0	0	0	0	0																		1	1	0	0	0	0
H05	Absolute Quantification		blank	Ch2Blank		OK	Blank	ddPCR Supermix for Probes (no dUTP)						0	0	0	0	0	0	0	0																		1	1	0	0	0	0
H06	Absolute Quantification		blank	Ch2Blank		OK	Blank	ddPCR Supermix for Probes (no dUTP)						0	0	0	0	0	0	0	0																		1	1	0	0	0	0
H07	Absolute Quantification	ABS	NTC	Ch2Unknown	TNNT2	Manual	0	ddPCR Supermix for Probes (no dUTP)	0			0.18	0	0	19527	0	0	0	19527	0	19527																		1	1	1190	0	483.14	483.14					0.082
H08	Absolute Quantification	ABS	NTC	Ch2Unknown	TNNT2	Manual	0	ddPCR Supermix for Probes (no dUTP)	0			0.17	0	0	21237	0	0	0	21237	0	21237																		1	1	1190	0	493.79	493.79					0.076
H09	Absolute Quantification	ABS	NTC	Ch2Unknown	TNNT2	Manual	0	ddPCR Supermix for Probes (no dUTP)	0			0.17	0	0	21008	0	0	0	21008	0	21008																		1	1	1190	0	492.92	492.92					0.077
H10	Absolute Quantification		blank	Ch2Blank		OK	Blank	ddPCR Supermix for Probes (no dUTP)						0	0	0	0	0	0	0	0																		1	1	0	0	0	0
H11	Absolute Quantification		blank	Ch2Blank		OK	Blank	ddPCR Supermix for Probes (no dUTP)						0	0	0	0	0	0	0	0																		1	1	0	0	0	0
H12	Absolute Quantification		blank	Ch2Blank		OK	Blank	ddPCR Supermix for Probes (no dUTP)						0	0	0	0	0	0	0	0																		1	1	0	0	0	0
[truncated: 13 more columns]
