# Supplementary material for: Cell-free DNA as a potential biomarker of differentiation and toxicity in cardiac organoids
Source: eLife. 2023 Jun 1;12:e83532. doi: 10.7554/eLife.83532 (PMC10287154; doi:10.7554/eLife.83532)
Supplement: Figure 2—source data 1. [file elife-83532-fig2-data1.zip]

Archive with 3 entries (3 files):
- Figure 2 - source data/2B, C_statistics Cardiac cfDNA timecourse concentrations.pzfx
- Figure 2 - source data/Figure 2B,C_cardiac cfDNA concentrations.xlsx
- Figure 2 - source data/Figure 2D_raw_fragment analyzer data days 6, 7, 9, 12 cardiac cfDNA.pdf
