# Supplementary material for: Cell-free DNA as a potential biomarker of differentiation and toxicity in cardiac organoids
Source: eLife. 2023 Jun 1;12:e83532. doi: 10.7554/eLife.83532 (PMC10287154; doi:10.7554/eLife.83532)
Supplement: Figure 3—source data 1. [file elife-83532-fig3-data1.zip]

Archive with 14 entries (13 files):
- Figure 3 - source data 1/3B, C_statistics_mitochondrial markers cfDNA ddPCR.pzfx
- Figure 3 - source data 1/3D_normalized_mitochondrial DNA copy number_tissue level.xlsx
- Figure 3 - source data 1/3D_raw_tissue level mitochondrial copy number.csv
- Figure 3 - source data 1/3D_statistics_mitochondrial DNA copy number tissue level.pzfx
- Figure 3 - source data 1/3F_raw data and normalization_VDAC western quantification.xlsx
- Figure 3 - source data 1/3F_statistics_VDAC western quantification.pzfx
- Figure 3 - source data 1/3G, H, I_statistics_ultracentrifuged vs regular cardiac cfDNA comparisons.pzfx
- Figure 3 - source data 1/3H, I_normalized_cardiac cfDNA mito markers ultracentrifuged.xlsx
- Figure 3 - source data 1/Fig 3_H, I_raw_ultravsreg cardiac cfDNA ddPCR_ND1, mtCO2.csv
- Figure 3 - source data 1/Western blot_figure 3E uncropped, labeled and unlabeled/
- Figure 3 - source data 1/Western blot_figure 3E uncropped, labeled and unlabeled/unedited vdac 1 labelled.tif
- Figure 3 - source data 1/Western blot_figure 3E uncropped, labeled and unlabeled/unedited vdac 1 sec exposure.tif
- Figure 3 - source data 1/Western blot_figure 3E uncropped, labeled and unlabeled/Unedited vinculin, 5s exp .tif
- Figure 3 - source data 1/Western blot_figure 3E uncropped, labeled and unlabeled/Unedited vinculin, labelled .tif
