# Supplementary material for: Cell-free DNA as a potential biomarker of differentiation and toxicity in cardiac organoids
Source: eLife. 2023 Jun 1;12:e83532. doi: 10.7554/eLife.83532 (PMC10287154; doi:10.7554/eLife.83532)
Supplement: Figure 3—source data 1. [file elife-83532-fig3-data1.zip › Figure 3 - source data 1/3D_raw_tissue level mitochondrial copy number.csv]

Well	ExptType	Experiment	Sample	TargetType	Target	Status	Concentration	Supermix	CopiesPer20uLWell	TotalConfMax	TotalConfMin	PoissonConfMax	PoissonConfMin	Positives	Negatives	Ch1+Ch2+	Ch1+Ch2-	Ch1-Ch2+	Ch1-Ch2-	Linkage	AcceptedDroplets	CNV	TotalCNVMax	TotalCNVMin	PoissonCNVMax	PoissonCNVMin	ReferenceCopies	UnknownCopies	Ratio	TotalRatioMax	TotalRatioMin	PoissonRatioMax	PoissonRatioMin	FractionalAbundance	TotalFractionalAbundanceMax	TotalFractionalAbundanceMin	PoissonFractionalAbundanceMax	PoissonFractionalAbundanceMin	ReferenceAssayNumber	TargetAssayNumber	Threshold	MeanAmplitudeofPositives	MeanAmplitudeofNegatives	MeanAmplitudeTotal	ExperimentComments	MergedWells	TotalConfMax68	TotalConfMin68	PoissonConfMax68
A01	Absolute Quantification	ABS	B2, D1	Ch1Unknown	ND6	Manual	1124	ddPCR Supermix for Probes (no dUTP)	22480			1145	1113	11485	7184	149	11336	65	7119	2.87	18669								83			94	72	98.81			98.97	98.65	1	1	8988	11848	7478.2	10166	Absolute Quantification Experiment				1100
A02	Absolute Quantification	ABS	B2, D1	Ch1Unknown	ND6	Manual	1183	ddPCR Supermix for Probes (no dUTP)	23660			1205	1171	12118	6995	145	11973	55	6940	3.09	19113								96			109	82	98.96			99.11	98.82	1	1	8988	11800	7456.8	10211	Absolute Quantification Experiment				1200
A03	Absolute Quantification	ABS	B4, D1	Ch1Unknown	ND6	Manual	1034	ddPCR Supermix for Probes (no dUTP)	20680			1055	1024	10090	7163	75	10015	60	7103	0	17253								112			131	93	99.11			99.26	98.97	1	1	8988	11717	7420	9933.1	Absolute Quantification Experiment				1000
A04	Absolute Quantification	ABS	B4, D1	Ch1Unknown	ND6	Manual	969	ddPCR Supermix for Probes (no dUTP)	19380			989	960	10067	7867	74	9993	52	7815	0.493	17934								117			137	96	99.15			99.3	99	1	1	8988	11683	7400.6	9804.2	Absolute Quantification Experiment				980
A05	Absolute Quantification	ABS	B8, D1	Ch1Unknown	ND6	Manual	3198	ddPCR Supermix for Probes (no dUTP)	63960			3265	3166	16891	1193	346	16545	20	1173	4.16	18084								133			147	119	99.25			99.33	99.18	1	1	8988	11897	7539.5	11610	Absolute Quantification Experiment				3200
A06	Absolute Quantification	ABS	B8, D1	Ch1Unknown	ND6	Manual	3480	ddPCR Supermix for Probes (no dUTP)	69600			3560	3450	17037	931	359	16678	21	910	0	17968								138			153	124	99.28			99.36	99.21	1	1	8988	12091	7641.1	11860	Absolute Quantification Experiment				3500
A07	Absolute Quantification	ABS	B2, D1	Ch1Unknown	ND4	Manual	1281	ddPCR Supermix for Probes (no dUTP)	25620			1305	1269	12107	6143	7991	4116	3682	2461	125	18250								1.067			1.095	1.038	51.6			52.3	51	1	1	9847	10810	8111.6	9901.5					1300
A08	Absolute Quantification	ABS	B2, D1	Ch1Unknown	ND4	Manual	1252	ddPCR Supermix for Probes (no dUTP)	25040			1275	1240	12168	6410	7980	4188	3812	2598	122	18578								1.057			1.085	1.029	51.4			52	50.7	1	1	9847	11108	8301.7	10140					1300
A09	Absolute Quantification	ABS	B4, D1	Ch1Unknown	ND4	Manual	1309	ddPCR Supermix for Probes (no dUTP)	26180			1334	1296	11430	5597	7678	3752	3368	2229	148	17027								1.063			1.093	1.034	51.5			52.2	50.9	1	1	9847	10952	8148.5	10030					1300
A10	Absolute Quantification	ABS	B4, D1	Ch1Unknown	ND4	Manual	1143	ddPCR Supermix for Probes (no dUTP)	22860			1166	1132	11350	6908	7291	4059	3810	3098	158	18258								1.038			1.066	1.01	50.9			51.6	50.2	1	1	9847	11045	8183.5	9962.3					1200
A11	Absolute Quantification	ABS	B8, D1	Ch1Unknown	ND4	Manual	3074	ddPCR Supermix for Probes (no dUTP)	61480			3137	3044	16954	1341	15586	1368	1179	162	433	18295								1.053			1.082	1.024	51.3			52	50.6	1	1	9847	11107	8373.3	10907					3100
A12	Absolute Quantification	ABS	B8, D1	Ch1Unknown	ND4	Manual	3740	ddPCR Supermix for Probes (no dUTP)	74800			3830	3700	16513	717	15642	871	655	62	551	17230								1.09			1.124	1.056	52.2			52.9	51.4	1	1	9847	10997	8291.4	10884					3800
B01	Absolute Quantification	ABS	B2, D2	Ch1Unknown	ND6	Manual	1152	ddPCR Supermix for Probes (no dUTP)	23040			1174	1141	11835	7119	117	11718	46	7073	2.53	18954								113			131	96	99.13			99.26	98.99	1	1	8988	11819	7432.3	10171	Absolute Quantification Experiment				1200
B02	Absolute Quantification	ABS	B2, D2	Ch1Unknown	ND6	Manual	1110	ddPCR Supermix for Probes (no dUTP)	22200			1132	1099	10536	6714	64	10472	44	6670	0	17250								150			179	122	99.34			99.46	99.21	1	1	8988	11792	7452	10103	Absolute Quantification Experiment				1100
B03	Absolute Quantification	ABS	B4, D2	Ch1Unknown	ND6	Manual	2023	ddPCR Supermix for Probes (no dUTP)	40460			2061	2005	14758	3220	242	14516	49	3171	1.16	17978								105			118	93	99.06			99.17	98.95	1	1	8988	11920	7557.1	11139	Absolute Quantification Experiment				2000
B04	Absolute Quantification	ABS	B4, D2	Ch1Unknown	ND6	Manual	1962	ddPCR Supermix for Probes (no dUTP)	39240			1998	1943	14459	3364	237	14222	40	3324	4.36	17823								106			119	94	99.07			99.18	98.96	1	1	8988	11927	7556.1	11102	Absolute Quantification Experiment				2000
B05	Absolute Quantification	ABS	B8, D2	Ch1Unknown	ND6	Manual	2867	ddPCR Supermix for Probes (no dUTP)	57340			2926	2838	15344	1470	299	15045	28	1442	0.48	16814								124			138	110	99.2			99.29	99.11	1	1	8988	11803	7489.1	11426	Absolute Quantification Experiment				2900
B06	Absolute Quantification	ABS	B8, D2	Ch1Unknown	ND6	Manual	3220	ddPCR Supermix for Probes (no dUTP)	64400			3290	3190	16790	1162	387	16403	24	1138	2.69	17952								118			130	107	99.16			99.24	99.08	1	1	8988	11945	7569.3	11662	Absolute Quantification Experiment				3300
B07	Absolute Quantification	ABS	B2, D2	Ch1Unknown	ND4	Manual	1387	ddPCR Supermix for Probes (no dUTP)	27740			1413	1374	12582	5589	8877	3705	3397	2192	223	18171								1.048			1.075	1.02	51.2			51.8	50.5	1	1	9847	10791	8099.5	9963.1					1400
B08	Absolute Quantification	ABS	B2, D2	Ch1Unknown	ND4	Manual	1382	ddPCR Supermix for Probes (no dUTP)	27640			1407	1369	12962	5795	9051	3911	3535	2260	200	18757								1.057			1.084	1.029	51.4			52	50.7	1	1	9847	10939	8180.9	10087					1400
B09	Absolute Quantification	ABS	B4, D2	Ch1Unknown	ND4	Manual	2217	ddPCR Supermix for Probes (no dUTP)	44340			2258	2196	15434	2765	13031	2403	2011	754	532	18199								1.076			1.103	1.048	51.8			52.5	51.2	1	1	9847	10976	8213.5	10556					2200
B10	Absolute Quantification	ABS	B4, D2	Ch1Unknown	ND4	Manual	2143	ddPCR Supermix for Probes (no dUTP)	42860			2181	2123	15951	3080	13559	2392	2269	811	527	19031								1.022			1.048	0.996	50.5			51.2	49.9	1	1	9847	11026	8248.5	10577					2200
B11	Absolute Quantification	ABS	B8, D2	Ch1Unknown	ND4	Manual	2827	ddPCR Supermix for Probes (no dUTP)	56540			2881	2800	17468	1737	15722	1746	1450	287	524	19205								1.07			1.098	1.042	51.7			52.3	51	1	1	9847	11084	8322.3	10834					2900
B12	Absolute Quantification	ABS	B8, D2	Ch1Unknown	ND4	Manual	3430	ddPCR Supermix for Probes (no dUTP)	68600			3500	3390	17780	1021	16666	1114	898	123	712	18801								1.071			1.101	1.04	51.7			52.4	51	1	1	9847	11118	8341.8	10968					3500
C01	Absolute Quantification	ABS	B2, D4	Ch1Unknown	ND6	Manual	1267	ddPCR Supermix for Probes (no dUTP)	25340			1291	1256	12719	6568	194	12525	78	6490	2.65	19287								76			85	67	98.7			98.85	98.54	1	1	8988	11832	7443.5	10337	Absolute Quantification Experiment				1300
C02	Absolute Quantification	ABS	B2, D4	Ch1Unknown	ND6	Manual	1283	ddPCR Supermix for Probes (no dUTP)	25660			1307	1271	12518	6334	194	12324	102	6232	0	18852								69			77	61	98.57			98.73	98.41	1	1	8988	11795	7440.2	10332	Absolute Quantification Experiment				1300
C03	Absolute Quantification	ABS	B4, D4	Ch1Unknown	ND6	Manual	1102	ddPCR Supermix for Probes (no dUTP)	22040			1123	1091	11546	7446	169	11377	77	7369	3.11	18992								72			81	63	98.63			98.8	98.46	1	1	8988	11912	7542.1	10199	Absolute Quantification Experiment				1100
C04	Absolute Quantification	ABS	B4, D4	Ch1Unknown	ND6	Manual	1220	ddPCR Supermix for Probes (no dUTP)	24400			1243	1209	11941	6555	166	11775	78	6477	1.54	18496								78			88	68	98.74			98.89	98.58	1	1	8988	11873	7537.1	10337	Absolute Quantification Experiment				1200
C05	Absolute Quantification	ABS	B8, D4	Ch1Unknown	ND6	Manual	1816	ddPCR Supermix for Probes (no dUTP)	36320			1851	1799	13051	3545	332	12719	45	3500	12	16596								67			74	60	98.53			98.68	98.38	1	1	8988	11902	7562.9	10975	Absolute Quantification Experiment				1800
C06	Absolute Quantification	ABS	B8, D4	Ch1Unknown	ND6	Manual	2105	ddPCR Supermix for Probes (no dUTP)	42100			2143	2085	15179	3046	467	14712	64	2982	9.8	18225								61			66	55	98.37			98.51	98.23	1	1	8988	11992	7604.7	11259	Absolute Quantification Experiment				2100
C07	Absolute Quantification	ABS	B2, D4	Ch1Unknown	ND4	Manual	1274	ddPCR Supermix for Probes (no dUTP)	25480			1300	1261	10219	5231	7114	3105	2839	2392	295	15450								1.048			1.078	1.018	51.2			51.9	50.4	1	1	9847	10770	8043.7	9847.1					1300
C08	Absolute Quantification	ABS	B2, D4	Ch1Unknown	ND4	Manual	1730	ddPCR Supermix for Probes (no dUTP)	34600			1762	1714	13705	4089	10769	2936	2705	1384	391	17794								1.039			1.066	1.012	51			51.6	50.3	1	1	9847	10812	8081	10185					1700
C09	Absolute Quantification	ABS	B4, D4	Ch1Unknown	ND4	Manual	1461	ddPCR Supermix for Probes (no dUTP)	29220			1488	1447	13066	5310	9917	3149	2769	2541	512	18376								1.059			1.086	1.031	51.4			52.1	50.8	1	1	9847	10946	8095.9	10122					1500
C10	Absolute Quantification	ABS	B4, D4	Ch1Unknown	ND4	Manual	1413	ddPCR Supermix for Probes (no dUTP)	28260			1440	1400	12470	5365	9493	2977	2787	2578	510	17835								1.03			1.057	1.003	50.7			51.4	50.1	1	1	9847	10972	8091.2	10106					1400
C11	Absolute Quantification	ABS	B8, D4	Ch1Unknown	ND4	Manual	1674	ddPCR Supermix for Probes (no dUTP)	33480			1704	1659	14672	4659	11287	3385	2895	1764	414	19331								1.076			1.102	1.049	51.8			52.4	51.2	1	1	9847	10940	8115.4	10259					1700
C12	Absolute Quantification	ABS	B8, D4	Ch1Unknown	ND4	Manual	2105	ddPCR Supermix for Probes (no dUTP)	42100			2144	2085	15066	3023	12676	2390	2206	817	496	18089								1.034			1.061	1.008	50.8			51.5	50.2	1	1	9847	11005	8189.5	10535					2100
D01	Absolute Quantification	ABS	B2, D6	Ch1Unknown	ND6	Manual	1420	ddPCR Supermix for Probes (no dUTP)	28400			1447	1407	12636	5391	189	12447	84	5307	0	18027								79			89	70	98.75			98.9	98.6	1	1	8988	11741	7372.8	10434	Absolute Quantification Experiment				1400
D02	Absolute Quantification	ABS	B2, D6	Ch1Unknown	ND6	Manual	1488	ddPCR Supermix for Probes (no dUTP)	29760			1515	1475	13749	5407	228	13521	86	5321	0.582	19156								77			85	68	98.71			98.85	98.57	1	1	8988	11818	7461.1	10588	Absolute Quantification Experiment				1500
D03	Absolute Quantification	ABS	B4, D6	Ch1Unknown	ND6	Manual	2059	ddPCR Supermix for Probes (no dUTP)	41180			2097	2040	14760	3105	327	14433	63	3042	1.85	17865								79			87	71	98.75			98.88	98.63	1	1	8988	11754	7447.6	11006	Absolute Quantification Experiment				2100
D04	Absolute Quantification	ABS	B4, D6	Ch1Unknown	ND6	Manual	1591	ddPCR Supermix for Probes (no dUTP)	31820			1621	1577	13638	4755	248	13390	73	4682	2.51	18393								77			85	68	98.72			98.86	98.57	1	1	8988	11873	7510.4	10745	Absolute Quantification Experiment				1600
D05	Absolute Quantification	ABS	B8, D6	Ch1Unknown	ND6	Manual	2164	ddPCR Supermix for Probes (no dUTP)	43280			2205	2144	14996	2833	316	14680	48	2785	4.16	17829								89			98	80	98.89			99.01	98.78	1	1	8988	11843	7508.9	11154	Absolute Quantification Experiment				2200
D06	Absolute Quantification	ABS	B8, D6	Ch1Unknown	ND6	Manual	2332	ddPCR Supermix for Probes (no dUTP)	46640			2376	2311	15516	2478	391	15125	53	2425	3.96	17994								79			87	72	98.76			98.87	98.64	1	1	8988	11907	7549.9	11307	Absolute Quantification Experiment				2400
D07	Absolute Quantification	ABS	B2, D6	Ch1Unknown	ND4	Manual	1381	ddPCR Supermix for Probes (no dUTP)	27620			1407	1368	12001	5372	9136	2865	2847	2525	489	17373								1.003			1.03	0.976	50.1			50.7	49.4	1	1	9847	10745	8014.3	9900.4					1400
D08	Absolute Quantification	ABS	B2, D6	Ch1Unknown	ND4	Manual	1686	ddPCR Supermix for Probes (no dUTP)	33720			1717	1670	13446	4215	10815	2631	2449	1766	612	17661								1.03			1.057	1.004	50.7			51.4	50.1	1	1	9847	10861	8079.8	10198					1700
D09	Absolute Quantification	ABS	B4, D6	Ch1Unknown	ND4	Manual	1812	ddPCR Supermix for Probes (no dUTP)	36240			1845	1796	14719	4014	11950	2769	2606	1408	533	18733								1.027			1.052	1.001	50.7			51.3	50	1	1	9847	10947	8155.1	10349					1800
D10	Absolute Quantification	ABS	B4, D6	Ch1Unknown	ND4	Manual	1797	ddPCR Supermix for Probes (no dUTP)	35940			1829	1781	14553	4036	11789	2764	2545	1491	563	18589								1.036			1.062	1.01	50.9			51.5	50.2	1	1	9847	10943	8123.6	10331					1800
D11	Absolute Quantification	ABS	B8, D6	Ch1Unknown	ND4	Manual	2107	ddPCR Supermix for Probes (no dUTP)	42140			2145	2087	15324	3069	12958	2366	2199	870	561	18393								1.03			1.057	1.004	50.8			51.4	50.1	1	1	9847	10975	8167	10506					2100
D12	Absolute Quantification	ABS	B8, D6	Ch1Unknown	ND4	Manual	2501	ddPCR Supermix for Probes (no dUTP)	50020			2549	2477	15706	2128	13813	1893	1619	509	676	17834								1.06			1.088	1.032	51.5			52.1	50.8	1	1	9847	10945	8155.3	10612					2500
E01	Absolute Quantification	ABS	B2, D9	Ch1Unknown	ND6	Manual	1841	ddPCR Supermix for Probes (no dUTP)	36820			1874	1824	14537	3845	280	14257	72	3773	0.508	18382								81			89	72	98.78			98.91	98.65	1	1	8988	11710	7353.6	10799	Absolute Quantification Experiment				1900
E02	Absolute Quantification	ABS	B2, D9	Ch1Unknown	ND6	Manual	1640	ddPCR Supermix for Probes (no dUTP)	32800			1671	1625	13222	4362	222	13000	72	4290	0.255	17584								83			92	73	98.8			98.94	98.67	1	1	8988	11831	7467.3	10749	Absolute Quantification Experiment				1700
E03	Absolute Quantification	ABS	B4, D9	Ch1Unknown	ND6	Manual	2271	ddPCR Supermix for Probes (no dUTP)	45420			2314	2250	15294	2596	329	14965	49	2547	2.71	17890								90			100	81	98.91			99.02	98.79	1	1	8988	11707	7403	11083	Absolute Quantification Experiment				2300
E04	Absolute Quantification	ABS	B4, D9	Ch1Unknown	ND6	Manual	2059	ddPCR Supermix for Probes (no dUTP)	41180			2096	2040	15299	3218	336	14963	57	3161	4.21	18517								82			90	73	98.79			98.91	98.67	1	1	8988	11787	7462.7	11035	Absolute Quantification Experiment				2100
E05	Absolute Quantification	ABS	B8, D9	Ch1Unknown	ND6	Manual	1931	ddPCR Supermix for Probes (no dUTP)	38620			1967	1913	14272	3429	339	13933	58	3371	6.62	17701								72			80	65	98.64			98.77	98.5	1	1	8988	11886	7560.7	11048	Absolute Quantification Experiment				1900
E06	Absolute Quantification	ABS	B8, D9	Ch1Unknown	ND6	Manual	2188	ddPCR Supermix for Probes (no dUTP)	43760			2228	2168	15795	2914	363	15432	41	2873	9.01	18709								85			94	77	98.84			98.95	98.73	1	1	8988	11899	7541.6	11220	Absolute Quantification Experiment				2200
E07	Absolute Quantification	ABS	B2, D9	Ch1Unknown	ND4	Manual	1948	ddPCR Supermix for Probes (no dUTP)	38960			1985	1929	13793	3256	11650	2143	2007	1249	772	17049								1.025			1.052	0.998	50.6			51.3	50	1	1	9847	10607	7954.7	10101					2000
E08	Absolute Quantification	ABS	B2, D9	Ch1Unknown	ND4	Manual	1979	ddPCR Supermix for Probes (no dUTP)	39580			2017	1960	13396	3060	11334	2062	1912	1148	769	16456								1.029			1.057	1.002	50.7			51.4	50	1	1	9847	10836	8084.6	10324					2000
E09	Absolute Quantification	ABS	B4, D9	Ch1Unknown	ND4	Manual	2320	ddPCR Supermix for Probes (no dUTP)	46400			2364	2297	14800	2394	12986	1814	1624	770	895	17194								1.04			1.068	1.013	51			51.7	50.3	1	1	9847	10911	8142.9	10526					2300
E10	Absolute Quantification	ABS	B4, D9	Ch1Unknown	ND4	Manual	2318	ddPCR Supermix for Probes (no dUTP)	46360			2362	2297	15747	2550	13874	1873	1729	821	920	18297								1.029			1.055	1.002	50.7			51.4	50.1	1	1	9847	10898	8104.6	10509					2300
E11	Absolute Quantification	ABS	B8, D9	Ch1Unknown	ND4	Manual	2016	ddPCR Supermix for Probes (no dUTP)	40320			2054	1997	13869	3050	11597	2272	2021	1029	644	16919								1.048			1.076	1.021	51.2			51.8	50.5	1	1	9847	10996	8172.9	10487					2000
E12	Absolute Quantification	ABS	B8, D9	Ch1Unknown	ND4	Manual	2389	ddPCR Supermix for Probes (no dUTP)	47780			2433	2368	16401	2477	14391	2010	1763	714	814	18878								1.049			1.076	1.022	51.2			51.8	50.6	1	1	9847	10964	8151.5	10595					2400
F01	Absolute Quantification	ABS	B2, D14	Ch1Unknown	ND6	Manual	1688	ddPCR Supermix for Probes (no dUTP)	33760			1722	1671	11662	3646	189	11473	49	3597	2.52	15308								92			103	80	98.92			99.06	98.78	1	1	8988	11709	7360.8	10673	Absolute Quantification Experiment				1700
F02	Absolute Quantification	ABS	B2, D14	Ch1Unknown	ND6	Manual	1593	ddPCR Supermix for Probes (no dUTP)	31860			1623	1578	12943	4503	216	12727	60	4443	2.98	17446								85			95	75	98.84			98.97	98.7	1	1	8988	11868	7509.8	10743	Absolute Quantification Experiment				1600
F03	Absolute Quantification	ABS	B4, D14	Ch1Unknown	ND6	Manual	2396	ddPCR Supermix for Probes (no dUTP)	47920			2442	2373	15255	2289	311	14944	40	2249	3.04	17544								101			111	90	99.02			99.12	98.91	1	1	8988	11839	7490.9	11271	Absolute Quantification Experiment				2400
F04	Absolute Quantification	ABS	B4, D14	Ch1Unknown	ND6	Manual	2283	ddPCR Supermix for Probes (no dUTP)	45660			2327	2262	15056	2524	326	14730	56	2468	0	17580								88			97	79	98.88			98.99	98.77	1	1	8988	11883	7537.4	11259	Absolute Quantification Experiment				2300
F05	Absolute Quantification	ABS	B8, D14	Ch1Unknown	ND6	Manual	3610	ddPCR Supermix for Probes (no dUTP)	72200			3690	3580	17559	853	459	17100	16	837	8.47	18412								118			128	107	99.16			99.23	99.08	1	1	8988	11999	7612	11796	Absolute Quantification Experiment				3700
F06	Absolute Quantification	ABS	B8, D14	Ch1Unknown	ND6	Manual	3890	ddPCR Supermix for Probes (no dUTP)	77800			3980	3850	17412	661	435	16977	7	654	16.6	18073								134			146	121	99.26			99.33	99.19	1	1	8988	11934	7571.9	11775	Absolute Quantification Experiment				3900
F07	Absolute Quantification	ABS	B2, D14	Ch1Unknown	ND4	Manual	1942	ddPCR Supermix for Probes (no dUTP)	38840			1977	1925	15318	3637	12519	2799	2564	1073	432	18955								1.039			1.065	1.013	51			51.6	50.3	1	1	9847	10569	7959.5	10069					2000
F08	Absolute Quantification	ABS	B2, D14	Ch1Unknown	ND4	Manual	1929	ddPCR Supermix for Probes (no dUTP)	38580			1965	1911	14204	3420	11565	2639	2352	1068	465	17624								1.052			1.079	1.024	51.3			51.9	50.6	1	1	9847	10935	8187.8	10402					1900
F09	Absolute Quantification	ABS	B4, D14	Ch1Unknown	ND4	Manual	2522	ddPCR Supermix for Probes (no dUTP)	50440			2569	2499	16706	2218	15050	1656	1613	605	971	18924								1.009			1.035	0.983	50.2			50.9	49.6	1	1	9847	10957	8193.5	10633					2500
F10	Absolute Quantification	ABS	B4, D14	Ch1Unknown	ND4	Manual	2552	ddPCR Supermix for Probes (no dUTP)	51040			2602	2528	15496	1999	13899	1597	1427	572	984	17495								1.039			1.067	1.011	51			51.6	50.3	1	1	9847	10877	8115.9	10562					2600
F11	Absolute Quantification	ABS	B8, D14	Ch1Unknown	ND4	Manual	6880	ddPCR Supermix for Probes (no dUTP)	137600			7210	6720	17947	52	17834	113	51	1	1310	17999								1.16			1.22	1.09	53.6			55.1	52.1	1	1	9847	10665	7992.2	10657					7000
F12	Absolute Quantification	ABS	B8, D14	Ch1Unknown	ND4	Manual	4160	ddPCR Supermix for Probes (no dUTP)	83200			4260	4110	17670	532	17029	641	492	40	821	18202								1.075			1.11	1.04	51.8			52.6	51	1	1	9847	11035	8299	10955					4200
G01	Absolute Quantification	ABS	NTC	Ch1Unknown	ND6	Manual	0.13	ddPCR Supermix for Probes (no dUTP)	2.6			0.4	0.05	2	18643	0	2	0	18643	0	18645																		1	1	8988	11629	7308.8	7309.2	Absolute Quantification Experiment				0.24
G02	Absolute Quantification	ABS	NTC	Ch1Unknown	ND6	Manual	0.13	ddPCR Supermix for Probes (no dUTP)	2.6			0.42	0.06	2	17890	0	2	0	17890	0	17892																		1	1	8988	11495	7453	7453.5	Absolute Quantification Experiment				0.25
G03	Absolute Quantification	ABS	B	Ch1Blank	Blank	OK	Blank	ddPCR Supermix for Probes (no dUTP)						0	0	0	0	0	0	0	0																		1	1	8988	0	0	0	Absolute Quantification Experiment
G04	Absolute Quantification	ABS	B	Ch1Blank	Blank	OK	Blank	ddPCR Supermix for Probes (no dUTP)						0	0	0	0	0	0	0	0																		1	1	8988	0	0	0	Absolute Quantification Experiment
G05	Absolute Quantification	ABS	B	Ch1Blank	Blank	OK	Blank	ddPCR Supermix for Probes (no dUTP)						0	0	0	0	0	0	0	0																		1	1	8988	0	0	0	Absolute Quantification Experiment
G06	Absolute Quantification	ABS	B	Ch1Blank	Blank	OK	Blank	ddPCR Supermix for Probes (no dUTP)						0	0	0	0	0	0	0	0																		1	1	8988	0	0	0	Absolute Quantification Experiment
G07	Absolute Quantification	ABS	NTC	Ch1Unknown	ND4	Manual	0.07	ddPCR Supermix for Probes (no dUTP)	1.4			0.31	0.02	1	18004	0	1	0	18004	0	18005																		1	1	9847	10608	7645.4	7645.6					0.16
G08	Absolute Quantification	ABS	NTC	Ch1Unknown	ND4	Manual	0	ddPCR Supermix for Probes (no dUTP)	0			0.18	0	0	19153	0	0	1	19152	0	19153																		1	1	9847	0	7819.8	7819.8					0.084
G09	Absolute Quantification	ABS	B	Ch1Blank	Blank	OK	Blank	ddPCR Supermix for Probes (no dUTP)						0	0	0	0	0	0	0	0																		1	1	9847	0	0	0	Absolute Quantification Experiment
G10	Absolute Quantification	ABS	B	Ch1Blank	Blank	OK	Blank	ddPCR Supermix for Probes (no dUTP)						0	0	0	0	0	0	0	0																		1	1	9847	0	0	0	Absolute Quantification Experiment
G11	Absolute Quantification	ABS	B	Ch1Blank	Blank	OK	Blank	ddPCR Supermix for Probes (no dUTP)						0	0	0	0	0	0	0	0																		1	1	9847	0	0	0	Absolute Quantification Experiment
G12	Absolute Quantification	ABS	B	Ch1Blank	Blank	OK	Blank	ddPCR Supermix for Probes (no dUTP)						0	0	0	0	0	0	0	0																		1	1	9847	0	0	0	Absolute Quantification Experiment
H01	Absolute Quantification	ABS	NTC	Ch1Unknown	ND6	Manual	0.25	ddPCR Supermix for Probes (no dUTP)	5			0.58	0.14	4	19038	0	4	0	19038	0	19042																		1	1	8988	11655	7358.9	7359.8	Absolute Quantification Experiment				0.39
H02	Absolute Quantification	ABS	NTC	Ch1Unknown	ND6	Manual	0.19	ddPCR Supermix for Probes (no dUTP)	3.8			0.5	0.1	3	18617	0	3	0	18617	0	18620																		1	1	8988	11595	7456.7	7457.4	Absolute Quantification Experiment				0.32
H03	Absolute Quantification	ABS	B	Ch1Blank	Blank	OK	Blank	ddPCR Supermix for Probes (no dUTP)						0	0	0	0	0	0	0	0																		1	1	8988	0	0	0	Absolute Quantification Experiment
H04	Absolute Quantification	ABS	B	Ch1Blank	Blank	OK	Blank	ddPCR Supermix for Probes (no dUTP)						0	0	0	0	0	0	0	0																		1	1	8988	0	0	0	Absolute Quantification Experiment
H05	Absolute Quantification	ABS	B	Ch1Blank	Blank	OK	Blank	ddPCR Supermix for Probes (no dUTP)						0	0	0	0	0	0	0	0																		1	1	8988	0	0	0	Absolute Quantification Experiment
H06	Absolute Quantification	ABS	B	Ch1Blank	Blank	OK	Blank	ddPCR Supermix for Probes (no dUTP)						0	0	0	0	0	0	0	0																		1	1	8988	0	0	0	Absolute Quantification Experiment
H07	Absolute Quantification	ABS	NTC	Ch1Unknown	ND4	Manual	0	ddPCR Supermix for Probes (no dUTP)	0			0.18	0	0	20031	0	0	0	20031	0	20031																		1	1	9847	0	7659.9	7659.9					0.08
H08	Absolute Quantification	ABS	NTC	Ch1Unknown	ND4	Manual	0.06	ddPCR Supermix for Probes (no dUTP)	1.2			0.31	0.02	1	18313	0	1	1	18312	0	18314								1			4.3	0	50			130	0	1	1	9847	10440	7775.3	7775.5					0.16
H09	Absolute Quantification	ABS	B	Ch1Blank	Blank	OK	Blank	ddPCR Supermix for Probes (no dUTP)						0	0	0	0	0	0	0	0																		1	1	9847	0	0	0	Absolute Quantification Experiment
H10	Absolute Quantification	ABS	B	Ch1Blank	Blank	OK	Blank	ddPCR Supermix for Probes (no dUTP)						0	0	0	0	0	0	0	0																		1	1	9847	0	0	0	Absolute Quantification Experiment
H11	Absolute Quantification	ABS	B	Ch1Blank	Blank	OK	Blank	ddPCR Supermix for Probes (no dUTP)						0	0	0	0	0	0	0	0																		1	1	9847	0	0	0	Absolute Quantification Experiment
H12	Absolute Quantification	ABS	B	Ch1Blank	Blank	OK	Blank	ddPCR Supermix for Probes (no dUTP)						0	0	0	0	0	0	0	0																		1	1	9847	0	0	0	Absolute Quantification Experiment
A01	Absolute Quantification	ABS	B2, D1	Ch2Unknown	actB	Manual	13.6	ddPCR Supermix for Probes (no dUTP)	272			15.4	11.7	214	18455	149	11336	65	7119	2.87	18669								83			94	72	98.81			98.97	98.65	1	1	1999	3116.6	739.68	766.93	Absolute Quantification Experiment				14.5
A02	Absolute Quantification	ABS	B2, D1	Ch2Unknown	actB	Manual	12.4	ddPCR Supermix for Probes (no dUTP)	248			14.1	10.7	200	18913	145	11973	55	6940	3.09	19113								96			109	82	98.96			99.11	98.82	1	1	1999	3112.9	749.85	774.58	Absolute Quantification Experiment				13.3
A03	Absolute Quantification	ABS	B4, D1	Ch2Unknown	actB	Manual	9.2	ddPCR Supermix for Probes (no dUTP)	184			10.8	7.7	135	17118	75	10015	60	7103	0	17253								112			131	93	99.11			99.26	98.97	1	1	1999	3286.5	702.6	722.82	Absolute Quantification Experiment				10
A04	Absolute Quantification	ABS	B4, D1	Ch2Unknown	actB	Manual	8.3	ddPCR Supermix for Probes (no dUTP)	166			9.7	6.8	126	17808	74	9993	52	7815	0.493	17934								117			137	96	99.15			99.3	99	1	1	1999	3303.6	691.63	709.99	Absolute Quantification Experiment				9
A05	Absolute Quantification	ABS	B8, D1	Ch2Unknown	actB	Manual	24.1	ddPCR Supermix for Probes (no dUTP)	482			26.5	21.6	366	17718	346	16545	20	1173	4.16	18084								133			147	119	99.25			99.33	99.18	1	1	1999	3237.6	858.73	906.88	Absolute Quantification Experiment				25.3
A06	Absolute Quantification	ABS	B8, D1	Ch2Unknown	actB	Manual	25.1	ddPCR Supermix for Probes (no dUTP)	502			27.7	22.6	380	17588	359	16678	21	910	0	17968								138			153	124	99.28			99.36	99.21	1	1	1999	3352.5	889.31	941.4	Absolute Quantification Experiment				26.4
A07	Absolute Quantification	ABS	B2, D1	Ch2Unknown	mtCOX2	Manual	1201	ddPCR Supermix for Probes (no dUTP)	24020			1224	1178	11673	6577	7991	4116	3682	2461	125	18250								1.067			1.095	1.038	51.6			52.3	51	1	1	2444	4099.8	1028.6	2993					1212
A08	Absolute Quantification	ABS	B2, D1	Ch2Unknown	mtCOX2	Manual	1185	ddPCR Supermix for Probes (no dUTP)	23700			1207	1163	11792	6786	7980	4188	3812	2598	122	18578								1.057			1.085	1.029	51.4			52	50.7	1	1	2444	4297.5	1063.1	3116.1					1196
A09	Absolute Quantification	ABS	B4, D1	Ch2Unknown	mtCOX2	Manual	1231	ddPCR Supermix for Probes (no dUTP)	24620			1255	1207	11046	5981	7678	3752	3368	2229	148	17027								1.063			1.093	1.034	51.5			52.2	50.9	1	1	2444	4219.6	1045.5	3104.6					1243
A10	Absolute Quantification	ABS	B4, D1	Ch2Unknown	mtCOX2	Manual	1102	ddPCR Supermix for Probes (no dUTP)	22040			1123	1081	11101	7157	7291	4059	3810	3098	158	18258								1.038			1.066	1.01	50.9			51.6	50.2	1	1	2444	4267.3	1038.5	3001.6					1113
A11	Absolute Quantification	ABS	B8, D1	Ch2Unknown	mtCOX2	Manual	2920	ddPCR Supermix for Probes (no dUTP)	58400			2980	2860	16765	1530	15586	1368	1179	162	433	18295								1.053			1.082	1.024	51.3			52	50.6	1	1	2444	4160.3	1054.1	3900.5					2948
A12	Absolute Quantification	ABS	B8, D1	Ch2Unknown	mtCOX2	Manual	3430	ddPCR Supermix for Probes (no dUTP)	68600			3510	3360	16297	933	15642	871	655	62	551	17230								1.09			1.124	1.056	52.2			52.9	51.4	1	1	2444	4132.1	1044.7	3964.9					3469
B01	Absolute Quantification	ABS	B2, D2	Ch2Unknown	actB	Manual	10.2	ddPCR Supermix for Probes (no dUTP)	204			11.7	8.6	163	18791	117	11718	46	7073	2.53	18954								113			131	96	99.13			99.26	98.99	1	1	1999	3160.8	742.35	763.15	Absolute Quantification Experiment				11
B02	Absolute Quantification	ABS	B2, D2	Ch2Unknown	actB	Manual	7.4	ddPCR Supermix for Probes (no dUTP)	148			8.8	6	108	17142	64	10472	44	6670	0	17250								150			179	122	99.34			99.46	99.21	1	1	1999	3283.7	734.65	750.61	Absolute Quantification Experiment				8.1
B03	Absolute Quantification	ABS	B4, D2	Ch2Unknown	actB	Manual	19.2	ddPCR Supermix for Probes (no dUTP)	384			21.4	17	291	17687	242	14516	49	3171	1.16	17978								105			118	93	99.06			99.17	98.95	1	1	1999	3240.9	810.93	850.26	Absolute Quantification Experiment				20.3
B04	Absolute Quantification	ABS	B4, D2	Ch2Unknown	actB	Manual	18.4	ddPCR Supermix for Probes (no dUTP)	368			20.6	16.3	277	17546	237	14222	40	3324	4.36	17823								106			119	94	99.07			99.18	98.96	1	1	1999	3293.7	821.65	860.07	Absolute Quantification Experiment				19.5
B05	Absolute Quantification	ABS	B8, D2	Ch2Unknown	actB	Manual	23.1	ddPCR Supermix for Probes (no dUTP)	462			25.6	20.6	327	16487	299	15045	28	1442	0.48	16814								124			138	110	99.2			99.29	99.11	1	1	1999	3259.1	836.11	883.24	Absolute Quantification Experiment				24.4
B06	Absolute Quantification	ABS	B8, D2	Ch2Unknown	actB	Manual	27.2	ddPCR Supermix for Probes (no dUTP)	544			29.9	24.6	411	17541	387	16403	24	1138	2.69	17952								118			130	107	99.16			99.24	99.08	1	1	1999	3257.2	866.27	921.01	Absolute Quantification Experiment				28.6
B07	Absolute Quantification	ABS	B2, D2	Ch2Unknown	mtCOX2	Manual	1324	ddPCR Supermix for Probes (no dUTP)	26480			1349	1300	12274	5897	8877	3705	3397	2192	223	18171								1.048			1.075	1.02	51.2			51.8	50.5	1	1	2444	4072.5	1025.4	3083.7					1337
B08	Absolute Quantification	ABS	B2, D2	Ch2Unknown	mtCOX2	Manual	1308	ddPCR Supermix for Probes (no dUTP)	26160			1332	1284	12586	6171	9051	3911	3535	2260	200	18757								1.057			1.084	1.029	51.4			52	50.7	1	1	2444	4177.2	1039.4	3144.9					1320
B09	Absolute Quantification	ABS	B4, D2	Ch2Unknown	mtCOX2	Manual	2061	ddPCR Supermix for Probes (no dUTP)	41220			2099	2024	15042	3157	13031	2403	2011	754	532	18199								1.076			1.103	1.048	51.8			52.5	51.2	1	1	2444	4132.6	1042.5	3596.6					2080
B10	Absolute Quantification	ABS	B4, D2	Ch2Unknown	mtCOX2	Manual	2096	ddPCR Supermix for Probes (no dUTP)	41920			2134	2060	15828	3203	13559	2392	2269	811	527	19031								1.022			1.048	0.996	50.5			51.2	49.9	1	1	2444	4166.7	1048.5	3641.9					2116
B11	Absolute Quantification	ABS	B8, D2	Ch2Unknown	mtCOX2	Manual	2642	ddPCR Supermix for Probes (no dUTP)	52840			2691	2595	17172	2033	15722	1746	1450	287	524	19205								1.07			1.098	1.042	51.7			52.3	51	1	1	2444	4123.8	1043.8	3797.7					2667
B12	Absolute Quantification	ABS	B8, D2	Ch2Unknown	mtCOX2	Manual	3200	ddPCR Supermix for Probes (no dUTP)	64000			3270	3140	17564	1237	16666	1114	898	123	712	18801								1.071			1.101	1.04	51.7			52.4	51	1	1	2444	4151.5	1051.9	3947.6					3234
C01	Absolute Quantification	ABS	B2, D4	Ch2Unknown	actB	Manual	16.7	ddPCR Supermix for Probes (no dUTP)	334			18.7	14.7	272	19015	194	12525	78	6490	2.65	19287								76			85	67	98.7			98.85	98.54	1	1	1999	3299.7	747.91	783.89	Absolute Quantification Experiment				17.7
C02	Absolute Quantification	ABS	B2, D4	Ch2Unknown	actB	Manual	18.6	ddPCR Supermix for Probes (no dUTP)	372			20.7	16.5	296	18556	194	12324	102	6232	0	18852								69			77	61	98.57			98.73	98.41	1	1	1999	3331.6	760.16	800.54	Absolute Quantification Experiment				19.7
C03	Absolute Quantification	ABS	B4, D4	Ch2Unknown	actB	Manual	15.3	ddPCR Supermix for Probes (no dUTP)	306			17.3	13.4	246	18746	169	11377	77	7369	3.11	18992								72			81	63	98.63			98.8	98.46	1	1	1999	3219.3	730	762.24	Absolute Quantification Experiment				16.3
C04	Absolute Quantification	ABS	B4, D4	Ch2Unknown	actB	Manual	15.6	ddPCR Supermix for Probes (no dUTP)	312			17.6	13.7	244	18252	166	11775	78	6477	1.54	18496								78			88	68	98.74			98.89	98.58	1	1	1999	3277.3	741.38	774.84	Absolute Quantification Experiment				16.6
C05	Absolute Quantification	ABS	B8, D4	Ch2Unknown	actB	Manual	27	ddPCR Supermix for Probes (no dUTP)	540			29.8	24.3	377	16219	332	12719	45	3500	12	16596								67			74	60	98.53			98.68	98.38	1	1	1999	3271.2	782.18	838.73	Absolute Quantification Experiment				28.4
C06	Absolute Quantification	ABS	B8, D4	Ch2Unknown	actB	Manual	34.8	ddPCR Supermix for Probes (no dUTP)	696			37.7	31.8	531	17694	467	14712	64	2982	9.8	18225								61			66	55	98.37			98.51	98.23	1	1	1999	3263.4	813.3	884.69	Absolute Quantification Experiment				36.3
C07	Absolute Quantification	ABS	B2, D4	Ch2Unknown	mtCOX2	Manual	1216	ddPCR Supermix for Probes (no dUTP)	24320			1241	1191	9953	5497	7114	3105	2839	2392	295	15450								1.048			1.078	1.018	51.2			51.9	50.4	1	1	2444	4054.5	1022.1	2975.6					1229
C08	Absolute Quantification	ABS	B2, D4	Ch2Unknown	mtCOX2	Manual	1665	ddPCR Supermix for Probes (no dUTP)	33300			1696	1635	13474	4320	10769	2936	2705	1384	391	17794								1.039			1.066	1.012	51			51.6	50.3	1	1	2444	4026.7	1023.4	3297.6					1681
C09	Absolute Quantification	ABS	B4, D4	Ch2Unknown	mtCOX2	Manual	1379	ddPCR Supermix for Probes (no dUTP)	27580			1405	1354	12686	5690	9917	3149	2769	2541	512	18376								1.059			1.086	1.031	51.4			52.1	50.8	1	1	2444	4136.6	1034.5	3176.1					1392
C10	Absolute Quantification	ABS	B4, D4	Ch2Unknown	mtCOX2	Manual	1372	ddPCR Supermix for Probes (no dUTP)	27440			1398	1347	12280	5555	9493	2977	2787	2578	510	17835								1.03			1.057	1.003	50.7			51.4	50.1	1	1	2444	4167.1	1044.8	3194.6					1385
C11	Absolute Quantification	ABS	B8, D4	Ch2Unknown	mtCOX2	Manual	1556	ddPCR Supermix for Probes (no dUTP)	31120			1584	1529	14182	5149	11287	3385	2895	1764	414	19331								1.076			1.102	1.049	51.8			52.4	51.2	1	1	2444	4141.2	1040.8	3315.4					1570
C12	Absolute Quantification	ABS	B8, D4	Ch2Unknown	mtCOX2	Manual	2035	ddPCR Supermix for Probes (no dUTP)	40700			2073	1999	14882	3207	12676	2390	2206	817	496	18089								1.034			1.061	1.008	50.8			51.5	50.2	1	1	2444	4124.1	1039	3577.1					2054
D01	Absolute Quantification	ABS	B2, D6	Ch2Unknown	actB	Manual	18	ddPCR Supermix for Probes (no dUTP)	360			20.1	15.8	273	17754	189	12447	84	5307	0	18027								79			89	70	98.75			98.9	98.6	1	1	1999	3325.8	776.55	815.16	Absolute Quantification Experiment				19
D02	Absolute Quantification	ABS	B2, D6	Ch2Unknown	actB	Manual	19.4	ddPCR Supermix for Probes (no dUTP)	388			21.6	17.3	314	18842	228	13521	86	5321	0.582	19156								77			85	68	98.71			98.85	98.57	1	1	1999	3235.9	787.45	827.58	Absolute Quantification Experiment				20.5
D03	Absolute Quantification	ABS	B4, D6	Ch2Unknown	actB	Manual	26	ddPCR Supermix for Probes (no dUTP)	520			28.5	23.4	390	17475	327	14433	63	3042	1.85	17865								79			87	71	98.75			98.88	98.63	1	1	1999	3171.3	810.4	861.94	Absolute Quantification Experiment				27.3
D04	Absolute Quantification	ABS	B4, D6	Ch2Unknown	actB	Manual	20.7	ddPCR Supermix for Probes (no dUTP)	414			23	18.4	321	18072	248	13390	73	4682	2.51	18393								77			85	68	98.72			98.86	98.57	1	1	1999	3344.4	784.74	829.41	Absolute Quantification Experiment				21.9
D05	Absolute Quantification	ABS	B8, D6	Ch2Unknown	actB	Manual	24.3	ddPCR Supermix for Probes (no dUTP)	486			26.8	21.8	364	17465	316	14680	48	2785	4.16	17829								89			98	80	98.89			99.01	98.78	1	1	1999	3181.6	801.36	849.96	Absolute Quantification Experiment				25.5
D06	Absolute Quantification	ABS	B8, D6	Ch2Unknown	actB	Manual	29.4	ddPCR Supermix for Probes (no dUTP)	588			32.1	26.7	444	17550	391	15125	53	2425	3.96	17994								79			87	72	98.76			98.87	98.64	1	1	1999	3175.5	820.74	878.85	Absolute Quantification Experiment				30.8
D07	Absolute Quantification	ABS	B2, D6	Ch2Unknown	mtCOX2	Manual	1377	ddPCR Supermix for Probes (no dUTP)	27540			1403	1351	11983	5390	9136	2865	2847	2525	489	17373								1.003			1.03	0.976	50.1			50.7	49.4	1	1	2444	4032	1020.7	3097.8					1390
D08	Absolute Quantification	ABS	B2, D6	Ch2Unknown	mtCOX2	Manual	1636	ddPCR Supermix for Probes (no dUTP)	32720			1666	1606	13264	4397	10815	2631	2449	1766	612	17661								1.03			1.057	1.004	50.7			51.4	50.1	1	1	2444	4083.3	1030.4	3323.2					1651
D09	Absolute Quantification	ABS	B4, D6	Ch2Unknown	mtCOX2	Manual	1766	ddPCR Supermix for Probes (no dUTP)	35320			1797	1734	14556	4177	11950	2769	2606	1408	533	18733								1.027			1.052	1.001	50.7			51.3	50	1	1	2444	4132.2	1036.4	3441.9					1782
D10	Absolute Quantification	ABS	B4, D6	Ch2Unknown	mtCOX2	Manual	1735	ddPCR Supermix for Probes (no dUTP)	34700			1766	1704	14334	4255	11789	2764	2545	1491	563	18589								1.036			1.062	1.01	50.9			51.5	50.2	1	1	2444	4114	1034.8	3409.2					1751
D11	Absolute Quantification	ABS	B8, D6	Ch2Unknown	mtCOX2	Manual	2044	ddPCR Supermix for Probes (no dUTP)	40880			2082	2008	15157	3236	12958	2366	2199	870	561	18393								1.03			1.057	1.004	50.8			51.4	50.1	1	1	2444	4120.7	1035	3577.8					2063
D12	Absolute Quantification	ABS	B8, D6	Ch2Unknown	mtCOX2	Manual	2359	ddPCR Supermix for Probes (no dUTP)	47180			2403	2316	15432	2402	13813	1893	1619	509	676	17834								1.06			1.088	1.032	51.5			52.1	50.8	1	1	2444	4097.7	1038.2	3685.6					2381
E01	Absolute Quantification	ABS	B2, D9	Ch2Unknown	actB	Manual	22.7	ddPCR Supermix for Probes (no dUTP)	454			25.1	20.4	352	18030	280	14257	72	3773	0.508	18382								81			89	72	98.78			98.91	98.65	1	1	1999	3292.6	813.61	861.08	Absolute Quantification Experiment				24
E02	Absolute Quantification	ABS	B2, D9	Ch2Unknown	actB	Manual	19.8	ddPCR Supermix for Probes (no dUTP)	396			22.1	17.6	294	17290	222	13000	72	4290	0.255	17584								83			92	73	98.8			98.94	98.67	1	1	1999	3324.7	802.67	844.83	Absolute Quantification Experiment				21
E03	Absolute Quantification	ABS	B4, D9	Ch2Unknown	actB	Manual	25.1	ddPCR Supermix for Probes (no dUTP)	502			27.7	22.6	378	17512	329	14965	49	2547	2.71	17890								90			100	81	98.91			99.02	98.79	1	1	1999	3274.2	827.21	878.91	Absolute Quantification Experiment				26.4
E04	Absolute Quantification	ABS	B4, D9	Ch2Unknown	actB	Manual	25.2	ddPCR Supermix for Probes (no dUTP)	504			27.7	22.7	393	18124	336	14963	57	3161	4.21	18517								82			90	73	98.79			98.91	98.67	1	1	1999	3301.4	812.04	864.88	Absolute Quantification Experiment				26.5
E05	Absolute Quantification	ABS	B8, D9	Ch2Unknown	actB	Manual	26.7	ddPCR Supermix for Probes (no dUTP)	534			29.3	24.1	397	17304	339	13933	58	3371	6.62	17701								72			80	65	98.64			98.77	98.5	1	1	1999	3217.7	796.8	851.09	Absolute Quantification Experiment				28
E06	Absolute Quantification	ABS	B8, D9	Ch2Unknown	actB	Manual	25.7	ddPCR Supermix for Probes (no dUTP)	514			28.2	23.2	404	18305	363	15432	41	2873	9.01	18709								85			94	77	98.84			98.95	98.73	1	1	1999	3183.4	815.66	866.79	Absolute Quantification Experiment				27
E07	Absolute Quantification	ABS	B2, D9	Ch2Unknown	mtCOX2	Manual	1900	ddPCR Supermix for Probes (no dUTP)	38000			1936	1865	13657	3392	11650	2143	2007	1249	772	17049								1.025			1.052	0.998	50.6			51.3	50	1	1	2444	3897	1016.8	3323.9					1918
E08	Absolute Quantification	ABS	B2, D9	Ch2Unknown	mtCOX2	Manual	1923	ddPCR Supermix for Probes (no dUTP)	38460			1960	1887	13246	3210	11334	2062	1912	1148	769	16456								1.029			1.057	1.002	50.7			51.4	50	1	1	2444	4029.1	1035.5	3445.2					1942
E09	Absolute Quantification	ABS	B4, D9	Ch2Unknown	mtCOX2	Manual	2230	ddPCR Supermix for Probes (no dUTP)	44600			2272	2189	14610	2584	12986	1814	1624	770	895	17194								1.04			1.068	1.013	51			51.7	50.3	1	1	2444	4060.2	1035.7	3605.7					2251
E10	Absolute Quantification	ABS	B4, D9	Ch2Unknown	mtCOX2	Manual	2254	ddPCR Supermix for Probes (no dUTP)	45080			2296	2213	15603	2694	13874	1873	1729	821	920	18297								1.029			1.055	1.002	50.7			51.4	50.1	1	1	2444	4082.8	1043	3635.2					2275
E11	Absolute Quantification	ABS	B8, D9	Ch2Unknown	mtCOX2	Manual	1923	ddPCR Supermix for Probes (no dUTP)	38460			1959	1887	13618	3301	11597	2272	2021	1029	644	16919								1.048			1.076	1.021	51.2			51.8	50.5	1	1	2444	4108.7	1031.5	3508.3					1941
E12	Absolute Quantification	ABS	B8, D9	Ch2Unknown	mtCOX2	Manual	2278	ddPCR Supermix for Probes (no dUTP)	45560			2319	2237	16154	2724	14391	2010	1763	714	814	18878								1.049			1.076	1.022	51.2			51.8	50.6	1	1	2444	4097	1038.7	3655.7					2299
F01	Absolute Quantification	ABS	B2, D14	Ch2Unknown	actB	Manual	18.4	ddPCR Supermix for Probes (no dUTP)	368			20.8	16.1	238	15070	189	11473	49	3597	2.52	15308								92			103	80	98.92			99.06	98.78	1	1	1999	3276.4	777.78	816.63	Absolute Quantification Experiment				19.6
F02	Absolute Quantification	ABS	B2, D14	Ch2Unknown	actB	Manual	18.8	ddPCR Supermix for Probes (no dUTP)	376			21	16.5	276	17170	216	12727	60	4443	2.98	17446								85			95	75	98.84			98.97	98.7	1	1	1999	3349	794.6	835.01	Absolute Quantification Experiment				19.9
F03	Absolute Quantification	ABS	B4, D14	Ch2Unknown	actB	Manual	23.8	ddPCR Supermix for Probes (no dUTP)	476			26.3	21.3	351	17193	311	14944	40	2249	3.04	17544								101			111	90	99.02			99.12	98.91	1	1	1999	3235	834.9	882.92	Absolute Quantification Experiment				25
F04	Absolute Quantification	ABS	B4, D14	Ch2Unknown	actB	Manual	25.8	ddPCR Supermix for Probes (no dUTP)	516			28.4	23.3	382	17198	326	14730	56	2468	0	17580								88			97	79	98.88			98.99	98.77	1	1	1999	3324	829.06	883.27	Absolute Quantification Experiment				27.2
F05	Absolute Quantification	ABS	B8, D14	Ch2Unknown	actB	Manual	30.7	ddPCR Supermix for Probes (no dUTP)	614			33.5	28	475	17937	459	17100	16	837	8.47	18412								118			128	107	99.16			99.23	99.08	1	1	1999	3271	890.51	951.92	Absolute Quantification Experiment				32.2
F06	Absolute Quantification	ABS	B8, D14	Ch2Unknown	actB	Manual	29.1	ddPCR Supermix for Probes (no dUTP)	582			31.8	26.4	442	17631	435	16977	7	654	16.6	18073								134			146	121	99.26			99.33	99.19	1	1	1999	3175.2	866.59	923.05	Absolute Quantification Experiment				30.5
F07	Absolute Quantification	ABS	B2, D14	Ch2Unknown	mtCOX2	Manual	1869	ddPCR Supermix for Probes (no dUTP)	37380			1902	1836	15083	3872	12519	2799	2564	1073	432	18955								1.039			1.065	1.013	51			51.6	50.3	1	1	2444	3885.4	1000.8	3296.1					1886
F08	Absolute Quantification	ABS	B2, D14	Ch2Unknown	mtCOX2	Manual	1834	ddPCR Supermix for Probes (no dUTP)	36680			1868	1801	13917	3707	11565	2639	2352	1068	465	17624								1.052			1.079	1.024	51.3			51.9	50.6	1	1	2444	4086.4	1038.4	3445.3					1851
F09	Absolute Quantification	ABS	B4, D14	Ch2Unknown	mtCOX2	Manual	2500	ddPCR Supermix for Probes (no dUTP)	50000			2546	2455	16663	2261	15050	1656	1613	605	971	18924								1.009			1.035	0.983	50.2			50.9	49.6	1	1	2444	4045.5	1037.9	3686.2					2523
F10	Absolute Quantification	ABS	B4, D14	Ch2Unknown	mtCOX2	Manual	2456	ddPCR Supermix for Probes (no dUTP)	49120			2503	2411	15326	2169	13899	1597	1427	572	984	17495								1.039			1.067	1.011	51			51.6	50.3	1	1	2444	4039.3	1040.9	3667.6					2480
F11	Absolute Quantification	ABS	B8, D14	Ch2Unknown	mtCOX2	Manual	5960	ddPCR Supermix for Probes (no dUTP)	119200			6190	5760	17885	114	17834	113	51	1	1310	17999								1.16			1.22	1.09	53.6			55.1	52.1	1	1	2444	3918	1254.4	3901.1					6070
F12	Absolute Quantification	ABS	B8, D14	Ch2Unknown	mtCOX2	Manual	3870	ddPCR Supermix for Probes (no dUTP)	77400			3960	3780	17521	681	17029	641	492	40	821	18202								1.075			1.11	1.04	51.8			52.6	51	1	1	2444	4082.2	1053.4	3968.9					3911
G01	Absolute Quantification	ABS	NTC	Ch2Unknown	actB	Manual	0	ddPCR Supermix for Probes (no dUTP)	0			0.19	0	0	18645	0	2	0	18643	0	18645																		1	1	1999	0	450.15	450.15	Absolute Quantification Experiment				0.086
G02	Absolute Quantification	ABS	NTC	Ch2Unknown	actB	Manual	0	ddPCR Supermix for Probes (no dUTP)	0			0.2	0	0	17892	0	2	0	17890	0	17892																		1	1	1999	0	466.96	466.96	Absolute Quantification Experiment				0.09
G03	Absolute Quantification	ABS	B	Ch2Blank	Blank	OK	Blank	ddPCR Supermix for Probes (no dUTP)						0	0	0	0	0	0	0	0																		1	1	1999	0	0	0	Absolute Quantification Experiment
G04	Absolute Quantification	ABS	B	Ch2Blank	Blank	OK	Blank	ddPCR Supermix for Probes (no dUTP)						0	0	0	0	0	0	0	0																		1	1	1999	0	0	0	Absolute Quantification Experiment
G05	Absolute Quantification	ABS	B	Ch2Blank	Blank	OK	Blank	ddPCR Supermix for Probes (no dUTP)						0	0	0	0	0	0	0	0																		1	1	1999	0	0	0	Absolute Quantification Experiment
G06	Absolute Quantification	ABS	B	Ch2Blank	Blank	OK	Blank	ddPCR Supermix for Probes (no dUTP)						0	0	0	0	0	0	0	0																		1	1	1999	0	0	0	Absolute Quantification Experiment
G07	Absolute Quantification	ABS	NTC	Ch2Unknown	mtCOX2	Manual	0	ddPCR Supermix for Probes (no dUTP)	0			0.2	0	0	18005	0	1	0	18004	0	18005																		1	1	2444	0	1001.9	1001.9					0.089
G08	Absolute Quantification	ABS	NTC	Ch2Unknown	mtCOX2	Manual	0.06	ddPCR Supermix for Probes (no dUTP)	1.2			0.29	0	1	19152	0	0	1	19152	0	19153																		1	1	2444	4408.8	1035.8	1036					0.15
G09	Absolute Quantification	ABS	B	Ch2Blank	Blank	OK	Blank	ddPCR Supermix for Probes (no dUTP)						0	0	0	0	0	0	0	0																		1	1	2444	0	0	0	Absolute Quantification Experiment
G10	Absolute Quantification	ABS	B	Ch2Blank	Blank	OK	Blank	ddPCR Supermix for Probes (no dUTP)						0	0	0	0	0	0	0	0																		1	1	2444	0	0	0	Absolute Quantification Experiment
G11	Absolute Quantification	ABS	B	Ch2Blank	Blank	OK	Blank	ddPCR Supermix for Probes (no dUTP)						0	0	0	0	0	0	0	0																		1	1	2444	0	0	0	Absolute Quantification Experiment
G12	Absolute Quantification	ABS	B	Ch2Blank	Blank	OK	Blank	ddPCR Supermix for Probes (no dUTP)						0	0	0	0	0	0	0	0																		1	1	2444	0	0	0	Absolute Quantification Experiment
H01	Absolute Quantification	ABS	NTC	Ch2Unknown	actB	Manual	0	ddPCR Supermix for Probes (no dUTP)	0			0.19	0	0	19042	0	4	0	19038	0	19042																		1	1	1999	0	467.03	467.03	Absolute Quantification Experiment				0.085
H02	Absolute Quantification	ABS	NTC	Ch2Unknown	actB	Manual	0	ddPCR Supermix for Probes (no dUTP)	0			0.19	0	0	18620	0	3	0	18617	0	18620																		1	1	1999	0	475.65	475.65	Absolute Quantification Experiment				0.087
H03	Absolute Quantification	ABS	B	Ch2Blank	Blank	OK	Blank	ddPCR Supermix for Probes (no dUTP)						0	0	0	0	0	0	0	0																		1	1	1999	0	0	0	Absolute Quantification Experiment
H04	Absolute Quantification	ABS	B	Ch2Blank	Blank	OK	Blank	ddPCR Supermix for Probes (no dUTP)						0	0	0	0	0	0	0	0																		1	1	1999	0	0	0	Absolute Quantification Experiment
H05	Absolute Quantification	ABS	B	Ch2Blank	Blank	OK	Blank	ddPCR Supermix for Probes (no dUTP)						0	0	0	0	0	0	0	0																		1	1	1999	0	0	0	Absolute Quantification Experiment
H06	Absolute Quantification	ABS	B	Ch2Blank	Blank	OK	Blank	ddPCR Supermix for Probes (no dUTP)						0	0	0	0	0	0	0	0																		1	1	1999	0	0	0	Absolute Quantification Experiment
H07	Absolute Quantification	ABS	NTC	Ch2Unknown	mtCOX2	Manual	0	ddPCR Supermix for Probes (no dUTP)	0			0.18	0	0	20031	0	0	0	20031	0	20031																		1	1	2444	0	1018.1	1018.1					0.08
H08	Absolute Quantification	ABS	NTC	Ch2Unknown	mtCOX2	Manual	0.06	ddPCR Supermix for Probes (no dUTP)	1.2			0.31	0	1	18313	0	1	1	18312	0	18314								1			4.3	0	50			130	0	1	1	2444	4549.2	1029.7	1029.9					0.16
H09	Absolute Quantification	ABS	B	Ch2Blank	Blank	OK	Blank	ddPCR Supermix for Probes (no dUTP)						0	0	0	0	0	0	0	0																		1	1	2444	0	0	0	Absolute Quantification Experiment
H10	Absolute Quantification	ABS	B	Ch2Blank	Blank	OK	Blank	ddPCR Supermix for Probes (no dUTP)						0	0	0	0	0	0	0	0																		1	1	2444	0	0	0	Absolute Quantification Experiment
H11	Absolute Quantification	ABS	B	Ch2Blank	Blank	OK	Blank	ddPCR Supermix for Probes (no dUTP)						0	0	0	0	0	0	0	0																		1	1	2444	0	0	0	Absolute Quantification Experiment
H12	Absolute Quantification	ABS	B	Ch2Blank	Blank	OK	Blank	ddPCR Supermix for Probes (no dUTP)						0	0	0	0	0	0	0	0																		1	1	2444	0	0	0	Absolute Quantification Experiment
[truncated: 13 more columns]
