# Supplementary material for: Cell-free DNA as a potential biomarker of differentiation and toxicity in cardiac organoids
Source: eLife. 2023 Jun 1;12:e83532. doi: 10.7554/eLife.83532 (PMC10287154; doi:10.7554/eLife.83532)
Supplement: Figure 3—source data 1. [file elife-83532-fig3-data1.zip › Figure 3 - source data 1/Fig 3_H, I_raw_ultravsreg cardiac cfDNA ddPCR_ND1, mtCO2.csv]

Well	ExptType	Experiment	Sample	TargetType	Target	Status	Concentration	Supermix	CopiesPer20uLWell	TotalConfMax	TotalConfMin	PoissonConfMax	PoissonConfMin	Positives	Negatives	Ch1+Ch2+	Ch1+Ch2-	Ch1-Ch2+	Ch1-Ch2-	Linkage	AcceptedDroplets	CNV	TotalCNVMax	TotalCNVMin	PoissonCNVMax	PoissonCNVMin	ReferenceCopies	UnknownCopies	Ratio	TotalRatioMax	TotalRatioMin	PoissonRatioMax	PoissonRatioMin	FractionalAbundance	TotalFractionalAbundanceMax	TotalFractionalAbundanceMin	PoissonFractionalAbundanceMax	PoissonFractionalAbundanceMin	ReferenceAssayNumber	TargetAssayNumber	Threshold	MeanAmplitudeofPositives	MeanAmplitudeofNegatives	MeanAmplitudeTotal	ExperimentComments	MergedWells	TotalConfMax68	TotalConfMin68	PoissonConfMax68
M01	Absolute Quantification	ABS	D2, 1.1	Ch1Unknown	ND1		120.5	ddPCR Supermix for Probes (no dUTP)		138	104	124.1	116.8	4198	38937	665	3533	3589	35348	8.38	43135								0.986	1.028	0.944	1.028	0.944	49.7	50.7	48.6	50.7	48.6	1	1						(A01,A02)	129	112	122.3
M02	Absolute Quantification	ABS	D2, B2.2	Ch1Unknown	ND1		122.1	ddPCR Supermix for Probes (no dUTP)		125.8	118.5	125.8	118.5	4338	39654	1250	3088	3201	36453	26.5	43992								0.973	1.014	0.932	1.014	0.933	49.3	50.4	48.3	50.4	48.3	1	1						(A03,A04)	124	120.3	124
M03	Absolute Quantification	ABS	D6, 1.3	Ch1Unknown	ND1		27.9	ddPCR Supermix for Probes (no dUTP)		31.6	24.3	29.6	26.2	1034	43129	17	1017	594	42535	0.0745	44163								1.7	1.87	1.53	1.87	1.53	63	65.3	60.6	65.3	60.6	1	1						(B01,B02)	29.8	26.1	28.7
M04	Absolute Quantification	ABS	D6, B2.1	Ch1Unknown	ND1		67.5	ddPCR Supermix for Probes (no dUTP)		75	61	70.2	64.8	2430	41146	327	2103	1836	39310	6.19	43576								1.13	1.19	1.06	1.19	1.06	53	54.4	51.5	54.4	51.5	1	1						(B03,B04)	71.2	64	68.9
M05	Absolute Quantification	ABS	D2, 2.2	Ch1Unknown	ND1		101.7	ddPCR Supermix for Probes (no dUTP)		117	88	105	98.4	3602	39887	665	2937	3014	36873	11.6	43489								0.978	1.023	0.933	1.023	0.933	49.4	50.6	48.3	50.6	48.3	1	1						(C01,C02)	110	95	103.4
M06	Absolute Quantification	ABS	D2, B4.1	Ch1Unknown	ND1		278	ddPCR Supermix for Probes (no dUTP)		307	250	284	272	9210	34580	3212	5998	6241	28339	51.9	43790								0.971	1.007	0.935	0.999	0.943	49.3	50.2	48.3	50	48.5	1	1						(C03,C04)	293	264	280.7
M07	Absolute Quantification	ABS	D6, 2.4	Ch1Unknown	ND1		36.7	ddPCR Supermix for Probes (no dUTP)		46	28	38.7	34.7	1303	41148	28	1275	944	40204	0	42451								1.35	1.66	1.04	1.46	1.23	57.4	63	52	59.4	55.3	1	1						(D01,D02)	41.7	32.3	37.7
M08	Absolute Quantification	ABS	D6, B4.1	Ch1Unknown	ND1		83.6	ddPCR Supermix for Probes (no dUTP)		86.9	80.3	86.6	80.6	2936	39874	218	2718	2285	37589	1.45	42810								1.18	1.24	1.12	1.24	1.12	54.1	55.4	52.8	55.4	52.8	1	1						(D03,D04)	85.3	81.9	85.1
M09	Absolute Quantification	ABS	D2, 3.2	Ch1Unknown	ND1		248	ddPCR Supermix for Probes (no dUTP)		264	232	253	242	8265	35263	2199	6066	5944	29319	26.5	43528								1.017	1.048	0.985	1.048	0.986	50.4	51.2	49.6	51.2	49.6	1	1						(E01,E02)	256	240	250.5
M10	Absolute Quantification	ABS	D2, B8.2	Ch1Unknown	ND1		148.5	ddPCR Supermix for Probes (no dUTP)		159	138	152.5	144.5	5224	38834	1115	4109	4258	34576	16.4	44058								0.97	1.007	0.933	1.007	0.933	49.2	50.2	48.3	50.2	48.3	1	1						(E03,E04)	154	143	150.5
M11	Absolute Quantification	ABS	D6, 3.2	Ch1Unknown	ND1		62.8	ddPCR Supermix for Probes (no dUTP)		65.4	60.2	65.4	60.2	2280	41578	93	2187	1654	39924	0.0643	43858								1.31	1.43	1.19	1.4	1.23	56.8	59	54.5	58.3	55.2	1	1						(F01,F02)	64.1	61.5	64.1
M12	Absolute Quantification	ABS	D6, B8.1	Ch1Unknown	ND1		60.8	ddPCR Supermix for Probes (no dUTP)		65.5	56.2	63.3	58.2	2132	40221	100	2032	1472	38749	0.634	42353								1.37	1.45	1.27	1.45	1.28	57.7	59.4	56.1	59.3	56.1	1	1						(F03,F04)	63.2	58.5	62.1
M13	Absolute Quantification	ABS	NTC	Ch1Unknown	ND1		0.014	ddPCR Supermix for Probes (no dUTP)		0.067	-0.014	0.067	0.001	1	84166	0	1	0	84166	0	84167								1000000			1000000	0	100			250	0	1	1						(G01,G02,H01,H02)	0.035	0	0.035
M14	Absolute Quantification	ABS	D2, 3Dtox-1	Ch1Unknown	ND1		197.1	ddPCR Supermix for Probes (no dUTP)		201.9	192.4	201.9	192.4	6597	36165	1752	4845	5012	31153	27.1	42762								0.973	1.013	0.932	1.006	0.94	49.3	50.4	48.3	50.2	48.5	1	1						(G03,G04)	199.6	194.7	199.6
M15	Absolute Quantification	ABS	D6, 3Dtox-1	Ch1Unknown	ND1		35.4	ddPCR Supermix for Probes (no dUTP)		39.1	31.7	37.4	33.5	1279	41855	84	1195	804	41051	1.65	43134								1.45	1.61	1.27	1.57	1.32	59.1	62	56.3	61.2	57.1	1	1						(H03,H04)	37.3	33.5	36.4
M01	Absolute Quantification	ABS	D2, 1.1	Ch2Unknown	mtCOX2		122.2	ddPCR Supermix for Probes (no dUTP)		143	102	125.8	118.5	4254	38881	665	3533	3589	35348	8.38	43135								0.986	1.028	0.944	1.028	0.944	49.7	50.7	48.6	50.7	48.6	1	1						(A01,A02)	133	112	124
M02	Absolute Quantification	ABS	D2, B2.2	Ch2Unknown	mtCOX2		125.5	ddPCR Supermix for Probes (no dUTP)		132	119	129.2	121.8	4451	39541	1250	3088	3201	36453	26.5	43992								0.973	1.014	0.932	1.014	0.933	49.3	50.4	48.3	50.4	48.3	1	1						(A03,A04)	129	122.1	127.4
M03	Absolute Quantification	ABS	D6, 1.3	Ch2Unknown	mtCOX2		16.4	ddPCR Supermix for Probes (no dUTP)		18.3	14.5	17.7	15.1	611	43552	17	1017	594	42535	0.0745	44163								1.7	1.87	1.53	1.87	1.53	63	65.3	60.6	65.3	60.6	1	1						(B01,B02)	17.4	15.5	17.1
M04	Absolute Quantification	ABS	D6, B2.1	Ch2Unknown	mtCOX2		59.9	ddPCR Supermix for Probes (no dUTP)		63.4	56.6	62.4	57.4	2163	41413	327	2103	1836	39310	6.19	43576								1.13	1.19	1.06	1.19	1.06	53	54.4	51.5	54.4	51.5	1	1						(B03,B04)	61.7	58.2	61.2
M05	Absolute Quantification	ABS	D2, 2.2	Ch2Unknown	mtCOX2		104	ddPCR Supermix for Probes (no dUTP)		117	92	107.4	100.6	3679	39810	665	2937	3014	36873	11.6	43489								0.978	1.023	0.933	1.023	0.933	49.4	50.6	48.3	50.6	48.3	1	1						(C01,C02)	111	98	105.7
M06	Absolute Quantification	ABS	D2, B4.1	Ch2Unknown	mtCOX2		286	ddPCR Supermix for Probes (no dUTP)		327	247	292	280	9453	34337	3212	5998	6241	28339	51.9	43790								0.971	1.007	0.935	0.999	0.943	49.3	50.2	48.3	50	48.5	1	1						(C03,C04)	307	266	289
M07	Absolute Quantification	ABS	D6, 2.4	Ch2Unknown	mtCOX2		27.3	ddPCR Supermix for Probes (no dUTP)		29	25.5	29	25.5	972	41479	28	1275	944	40204	0	42451								1.35	1.66	1.04	1.46	1.23	57.4	63	52	59.4	55.3	1	1						(D01,D02)	28.1	26.4	28.1
M08	Absolute Quantification	ABS	D6, B4.1	Ch2Unknown	mtCOX2		70.9	ddPCR Supermix for Probes (no dUTP)		73.7	68.1	73.7	68.1	2503	40307	218	2718	2285	37589	1.45	42810								1.18	1.24	1.12	1.24	1.12	54.1	55.4	52.8	55.4	52.8	1	1						(D03,D04)	72.3	69.5	72.3
M09	Absolute Quantification	ABS	D2, 3.2	Ch2Unknown	mtCOX2		244	ddPCR Supermix for Probes (no dUTP)		256	232	249	238	8143	35385	2199	6066	5944	29319	26.5	43528								1.017	1.048	0.985	1.048	0.986	50.4	51.2	49.6	51.2	49.6	1	1						(E01,E02)	250	238	246.4
M10	Absolute Quantification	ABS	D2, B8.2	Ch2Unknown	mtCOX2		153	ddPCR Supermix for Probes (no dUTP)		166	141	157.1	148.9	5373	38685	1115	4109	4258	34576	16.4	44058								0.97	1.007	0.933	1.007	0.933	49.2	50.2	48.3	50.2	48.3	1	1						(E03,E04)	160	147	155.1
M11	Absolute Quantification	ABS	D6, 3.2	Ch2Unknown	mtCOX2		47.8	ddPCR Supermix for Probes (no dUTP)		51.7	44.1	50.1	45.6	1747	42111	93	2187	1654	39924	0.0643	43858								1.31	1.43	1.19	1.4	1.23	56.8	59	54.5	58.3	55.2	1	1						(F01,F02)	49.8	45.9	49
M12	Absolute Quantification	ABS	D6, B8.1	Ch2Unknown	mtCOX2		44.5	ddPCR Supermix for Probes (no dUTP)		46.7	42.3	46.7	42.3	1572	40781	100	2032	1472	38749	0.634	42353								1.37	1.45	1.27	1.45	1.28	57.7	59.4	56.1	59.3	56.1	1	1						(F03,F04)	45.6	43.4	45.6
M13	Absolute Quantification	ABS	NTC	Ch2Unknown	mtCOX2		0	ddPCR Supermix for Probes (no dUTP)		0.042	0	0.042	0	0	84167	0	1	0	84166	0	84167								1000000			1000000	0	100			250	0	1	1						(G01,G02,H01,H02)	0.019	0	0.019
M14	Absolute Quantification	ABS	D2, 3Dtox-1	Ch2Unknown	mtCOX2		202.6	ddPCR Supermix for Probes (no dUTP)		215	190	207.4	197.7	6764	35998	1752	4845	5012	31153	27.1	42762								0.973	1.013	0.932	1.006	0.94	49.3	50.4	48.3	50.2	48.5	1	1						(G03,G04)	209	196	205
M15	Absolute Quantification	ABS	D6, 3Dtox-1	Ch2Unknown	mtCOX2		24.5	ddPCR Supermix for Probes (no dUTP)		26.1	22.9	26.1	22.9	888	42246	84	1195	804	41051	1.65	43134								1.45	1.61	1.27	1.57	1.32	59.1	62	56.3	61.2	57.1	1	1						(H03,H04)	25.3	23.7	25.3
[truncated: 13 more columns]
