# Supplementary material for: Cell-free DNA as a potential biomarker of differentiation and toxicity in cardiac organoids
Source: eLife. 2023 Jun 1;12:e83532. doi: 10.7554/eLife.83532 (PMC10287154; doi:10.7554/eLife.83532)
Supplement: Figure 4—source data 1. [file elife-83532-fig4-data1.zip]

Archive with 11 entries (10 files):
- Figure 4 - source data 1/4B statistics_ddPCR cardiac cfDNA Nkx.pzfx
- Figure 4 - source data 1/4B_raw_ddPCR cfDNA Nkx2.5.csv
- Figure 4 - source data 1/4C statistics_ddPCR cardiac cfDNA p53.pzfx
- Figure 4 - source data 1/4C_raw_ddPCR cfDNA p53.csv
- Figure 4 - source data 1/4E_raw data and normalization_p53 western quantification.xlsx
- Figure 4 - source data 1/4E_statistics_p53 western quantification.pzfx
- Figure 4 - source data 1/Western blot_figure 4D_uncropped, labeled and unlabeled/
- Figure 4 - source data 1/Western blot_figure 4D_uncropped, labeled and unlabeled/Unedited p53 45 sec.tif
- Figure 4 - source data 1/Western blot_figure 4D_uncropped, labeled and unlabeled/Unedited p53 Labelled.tif
- Figure 4 - source data 1/Western blot_figure 4D_uncropped, labeled and unlabeled/Unedited vinculin, 5s exp .tif
- Figure 4 - source data 1/Western blot_figure 4D_uncropped, labeled and unlabeled/Unedited vinculin, labelled .tif
