# Supplementary material for: Cell-free DNA as a potential biomarker of differentiation and toxicity in cardiac organoids
Source: eLife. 2023 Jun 1;12:e83532. doi: 10.7554/eLife.83532 (PMC10287154; doi:10.7554/eLife.83532)
Supplement: Figure 4—source data 1. [file elife-83532-fig4-data1.zip › Figure 4 - source data 1/4B_raw_ddPCR cfDNA Nkx2.5.csv]

Well	ExptType	Experiment	Sample	TargetType	Target	Status	Concentration	Supermix	CopiesPer20uLWell	TotalConfMax	TotalConfMin	PoissonConfMax	PoissonConfMin	Positives	Negatives	Ch1+Ch2+	Ch1+Ch2-	Ch1-Ch2+	Ch1-Ch2-	Linkage	AcceptedDroplets	CNV	TotalCNVMax	TotalCNVMin	PoissonCNVMax	PoissonCNVMin	ReferenceCopies	UnknownCopies	Ratio	TotalRatioMax	TotalRatioMin	PoissonRatioMax	PoissonRatioMin	FractionalAbundance	TotalFractionalAbundanceMax	TotalFractionalAbundanceMin	PoissonFractionalAbundanceMax	PoissonFractionalAbundanceMin	ReferenceAssayNumber	TargetAssayNumber	Threshold	MeanAmplitudeofPositives	MeanAmplitudeofNegatives	MeanAmplitudeTotal	ExperimentComments	MergedWells	TotalConfMax68	TotalConfMin68	PoissonConfMax68
M04	Absolute Quantification	ABS	Day 1, Batch 1	Ch1Unknown	Nkx2.5_FAM		10.4	ddPCR Supermix for Probes (no dUTP)		11.5	9.3	11.5	9.3	348	39042	264	84	30975	8067	0	39390								0.0056	0.0062	0.005	0.0062	0.005	0.56	0.62	0.5	0.62	0.5	1	1						(B01,B02)	11	9.9	11
M05	Absolute Quantification	ABS	Day 1, Batch 2	Ch1Unknown	Nkx2.5_FAM		1.7	ddPCR Supermix for Probes (no dUTP)		2.17	1.3	2.17	1.3	59	40876	12	47	9899	30977	0	40935								0.0052	0.0065	0.0039	0.0065	0.0039	0.52	0.65	0.38	0.65	0.39	1	1						(B03,B04)	1.93	1.49	1.93
M06	Absolute Quantification	ABS	Day 1, Batch 4	Ch1Unknown	Nkx2.5_FAM		6.3	ddPCR Supermix for Probes (no dUTP)		7.6	4.8	7.1	5.4	214	40124	132	82	25643	14481	0	40338								0.0052	0.0065	0.0038	0.0059	0.0045	0.52	0.65	0.38	0.59	0.45	1	1						(B05,B06)	6.9	5.5	6.69
M07	Absolute Quantification	ABS	Day 2, Batch 1	Ch1Unknown	Nkx2.5_FAM		5.7	ddPCR Supermix for Probes (no dUTP)		6.5	4.9	6.5	4.9	194	39899	89	105	21475	18424	0	40093								0.0063	0.0072	0.0054	0.0072	0.0054	0.62	0.71	0.54	0.71	0.54	1	1						(C01,C02)	6.12	5.3	6.12
M08	Absolute Quantification	ABS	Day 2, Batch 2	Ch1Unknown	Nkx2.5_FAM		1.9	ddPCR Supermix for Probes (no dUTP)		2.4	1.44	2.4	1.48	66	40836	7	59	5787	35049	0	40902								0.0106	0.0131	0.008	0.0131	0.008	1.05	1.3	0.79	1.3	0.79	1	1						(C03,C04)	2.14	1.67	2.14
M09	Absolute Quantification	ABS	Day 2, Batch 4	Ch1Unknown	Nkx2.5_FAM		3.6	ddPCR Supermix for Probes (no dUTP)		4.2	3	4.2	3	120	39222	50	70	16768	22454	0	39342								0.0055	0.0065	0.0045	0.0065	0.0045	0.54	0.64	0.45	0.64	0.45	1	1						(C05,C06)	3.92	3.27	3.92
M10	Absolute Quantification	ABS	Day 4, Batch 1	Ch1Unknown	Nkx2.5_FAM		14.1	ddPCR Supermix for Probes (no dUTP)		15.4	12.8	15.4	12.8	452	37534	172	280	16101	21433	0	37986								0.0214	0.0234	0.0194	0.0234	0.0194	2.1	2.29	1.9	2.29	1.9	1	1						(D01,D02)	14.7	13.4	14.7
M11	Absolute Quantification	ABS	Day 4, Batch 2	Ch1Unknown	Nkx2.5_FAM		10.7	ddPCR Supermix for Probes (no dUTP)		11.8	9.7	11.8	9.7	390	42567	54	336	5180	37387	0.204	42957								0.07	0.077	0.063	0.077	0.063	6.6	7.2	5.9	7.2	5.9	1	1						(D03,D04)	11.3	10.2	11.3
M12	Absolute Quantification	ABS	Day 4, Batch 4	Ch1Unknown	Nkx2.5_FAM		15	ddPCR Supermix for Probes (no dUTP)		16.3	13.7	16.3	13.7	493	38424	90	403	7570	30854	0	38917								0.058	0.067	0.05	0.063	0.053	5.5	6.3	4.7	5.97	5.02	1	1						(D05,D06)	15.7	14.3	15.7
M13	Absolute Quantification	ABS	Day 6, Batch 1	Ch1Unknown	Nkx2.5_FAM		13.7	ddPCR Supermix for Probes (no dUTP)		15.2	12.2	14.9	12.5	469	40066	102	367	9433	30633	0	40535								0.0434	0.0474	0.0393	0.0474	0.0394	4.16	4.53	3.79	4.53	3.79	1	1						(E01,E02)	14.4	12.9	14.3
M14	Absolute Quantification	ABS	Day 6, Batch 2	Ch1Unknown	Nkx2.5_FAM		13.1	ddPCR Supermix for Probes (no dUTP)		15	11.2	14.2	11.9	459	41150	29	430	2232	38918	0.123	41609								0.199	0.218	0.178	0.218	0.179	16.6	18	15.2	18	15.2	1	1						(E03,E04)	14	12.1	13.7
M15	Absolute Quantification	ABS	Day 6, Batch 4	Ch1Unknown	Nkx2.5_FAM		17.8	ddPCR Supermix for Probes (no dUTP)		19.9	15.8	19.2	16.4	598	39252	40	558	4130	35122	0	39850								0.137	0.151	0.122	0.149	0.125	12	13.2	10.9	12.9	11.1	1	1						(E05,E06)	18.9	16.8	18.5
M16	Absolute Quantification	ABS	Day 9, Batch 1	Ch1Unknown	Nkx2.5_FAM		10.9	ddPCR Supermix for Probes (no dUTP)		12	9.8	12	9.8	384	41303	37	347	4174	37129	0	41687								0.087	0.099	0.074	0.096	0.078	8	9.1	6.9	8.8	7.2	1	1						(F01,F02)	11.4	10.3	11.4
M17	Absolute Quantification	ABS	Day 9, Batch 2	Ch1Unknown	Nkx2.5_FAM		6.8	ddPCR Supermix for Probes (no dUTP)		7.6	5.9	7.6	5.9	242	41917	8	234	1943	39974	0	42159								0.121	0.138	0.105	0.138	0.105	10.8	12.1	9.5	12.1	9.5	1	1						(F03,F04)	7.21	6.34	7.21
M18	Absolute Quantification	ABS	Day 9, Batch 4	Ch1Unknown	Nkx2.5_FAM		13.8	ddPCR Supermix for Probes (no dUTP)		15	12.5	15	12.5	467	39646	14	453	1585	38061	0	40113								0.288	0.318	0.258	0.318	0.258	22.4	24.1	20.6	24.1	20.6	1	1						(F05,F06)	14.4	13.1	14.4
M22	Absolute Quantification	ABS	NTC	Ch1Unknown	Nkx2.5_FAM		0.015	ddPCR Supermix for Probes (no dUTP)		0.069	-0.014	0.069	0.001	1	80993	0	1	0	80993	0	80994								1000000			1000000	0	100			250	0	1	1						(H01,H02,H03,H04)	0.036	0	0.036
[truncated: 13 more columns]
