# Supplementary material for: Cell-free DNA as a potential biomarker of differentiation and toxicity in cardiac organoids
Source: eLife. 2023 Jun 1;12:e83532. doi: 10.7554/eLife.83532 (PMC10287154; doi:10.7554/eLife.83532)
Supplement: Figure 4—source data 1. [file elife-83532-fig4-data1.zip › Figure 4 - source data 1/4C_raw_ddPCR cfDNA p53.csv]

Well	ExptType	Experiment	Sample	TargetType	Target	Status	Concentration	Supermix	CopiesPer20uLWell	TotalConfMax	TotalConfMin	PoissonConfMax	PoissonConfMin	Positives	Negatives	Ch1+Ch2+	Ch1+Ch2-	Ch1-Ch2+	Ch1-Ch2-	Linkage	AcceptedDroplets	CNV	TotalCNVMax	TotalCNVMin	PoissonCNVMax	PoissonCNVMin	ReferenceCopies	UnknownCopies	Ratio	TotalRatioMax	TotalRatioMin	PoissonRatioMax	PoissonRatioMin	FractionalAbundance	TotalFractionalAbundanceMax	TotalFractionalAbundanceMin	PoissonFractionalAbundanceMax	PoissonFractionalAbundanceMin	ReferenceAssayNumber	TargetAssayNumber	Threshold	MeanAmplitudeofPositives	MeanAmplitudeofNegatives	MeanAmplitudeTotal	ExperimentComments	MergedWells	TotalConfMax68	TotalConfMin68	PoissonConfMax68
M04	Absolute Quantification	ABS	D1_B1	Ch2Unknown	p53_HEX		6.2	ddPCR Supermix for Probes (no dUTP)		7.3	5.1	7.1	5.3	195	36768	1	602	194	36166	0	36963								3.1	3.6	2.6	3.6	2.6	75.7	78.7	72.7	78.6	72.7	1	1						(B01,B02)	6.8	5.6	6.67
M05	Absolute Quantification	ABS	D1_B2	Ch2Unknown	p53_HEX		0.76	ddPCR Supermix for Probes (no dUTP)		1.1	0.5	1.1	0.5	25	38624	1	102	24	38522	0.0285	38649								4.1	5.9	2.2	5.9	2.3	80	88	74	87	74	1	1						(B03,B04)	0.92	0.62	0.92
M06	Absolute Quantification	ABS	D1_B4	Ch2Unknown	p53_HEX		4.4	ddPCR Supermix for Probes (no dUTP)		5.2	3.4	5.1	3.6	139	37478	0	353	139	37125	0	37617								2.55	3	2	3.05	2.05	71.8	75.8	67.8	75.8	67.8	1	1						(B05,B06)	4.8	3.86	4.72
M07	Absolute Quantification	ABS	D2_B1	Ch2Unknown	p53_HEX		3.6	ddPCR Supermix for Probes (no dUTP)		4.3	2.9	4.2	2.9	115	37623	1	357	114	37266	0	37738								3.1	3.8	2.4	3.8	2.5	75.7	79.7	71.9	79.6	71.9	1	1						(C01,C02)	3.95	3.24	3.93
M08	Absolute Quantification	ABS	D2_B2	Ch2Unknown	p53_HEX		0.73	ddPCR Supermix for Probes (no dUTP)		1.1	0.35	1.05	0.48	25	40484	0	114	25	40370	0	40509								4.6	7.1	1.4	6.6	2.6	82	92	73	88	76	1	1						(C03,C04)	0.91	0.53	0.88
M09	Absolute Quantification	ABS	D2_B4	Ch2Unknown	p53_HEX		2.2	ddPCR Supermix for Probes (no dUTP)		2.74	1.75	2.74	1.75	77	41058	0	226	77	40832	0	41135								2.9	3.7	2.1	3.7	2.2	74.6	79.6	69.7	79.5	69.7	1	1						(C05,C06)	2.46	1.96	2.46
M10	Absolute Quantification	ABS	D4_B1	Ch2Unknown	p53_HEX		6.8	ddPCR Supermix for Probes (no dUTP)		8.3	5.3	7.7	5.9	222	38403	0	661	222	37742	0	38625								2.99	3.7	2.3	3.45	2.54	75	79.7	70.4	77.8	72.1	1	1						(D01,D02)	7.5	6	7.24
M11	Absolute Quantification	ABS	D4_B2	Ch2Unknown	p53_HEX		5.1	ddPCR Supermix for Probes (no dUTP)		5.8	4.3	5.8	4.3	166	38381	1	489	165	37892	0	38547								3	3.6	2.3	3.5	2.4	74.8	79	70.6	78.1	71.5	1	1						(D03,D04)	5.47	4.68	5.47
M12	Absolute Quantification	ABS	D4_B4	Ch2Unknown	p53_HEX		6.4	ddPCR Supermix for Probes (no dUTP)		7.6	5.3	7.3	5.6	224	40754	1	684	223	40070	0	40978								3.08	3.54	2.55	3.54	2.61	75.5	78.6	72.5	78.3	72.7	1	1						(D05,D06)	7	5.8	6.88
M13	Absolute Quantification	ABS	D6_B1	Ch2Unknown	p53_HEX		7.2	ddPCR Supermix for Probes (no dUTP)		8.1	6.2	8.1	6.2	224	36624	2	573	222	36051	0	36848								2.58	2.98	2.18	2.98	2.18	72.1	75.2	69	75.2	69	1	1						(E01,E02)	7.65	6.69	7.65
M14	Absolute Quantification	ABS	D6_B2	Ch2Unknown	p53_HEX		7.5	ddPCR Supermix for Probes (no dUTP)		8.5	6.6	8.5	6.6	238	36999	2	583	236	36416	0	37237								2.47	2.84	2.1	2.84	2.1	71.2	74.3	68.1	74.3	68.1	1	1						(E03,E04)	8.03	7.05	8.03
M15	Absolute Quantification	ABS	D6_B4	Ch2Unknown	p53_HEX		9.2	ddPCR Supermix for Probes (no dUTP)		10.2	8.1	10.2	8.1	294	37457	5	788	289	36669	0	37751								2.72	3.08	2.35	3.08	2.35	73.1	75.7	70.5	75.7	70.5	1	1						(E05,E06)	9.7	8.7	9.7
M16	Absolute Quantification	ABS	D9_B1	Ch2Unknown	p53_HEX		6.5	ddPCR Supermix for Probes (no dUTP)		7.4	5.7	7.4	5.7	209	37469	2	511	207	36958	0	37678								2.46	2.86	2.06	2.86	2.07	71.1	74.5	67.8	74.4	67.8	1	1						(F01,F02)	7	6.09	7
M17	Absolute Quantification	ABS	D9_B2	Ch2Unknown	p53_HEX		4.2	ddPCR Supermix for Probes (no dUTP)		4.9	3.5	4.9	3.5	135	37572	0	347	135	37225	0	37707								2.6	3.1	2.1	3.1	2.1	72	76.1	68	76.1	68	1	1						(F03,F04)	4.58	3.86	4.58
M18	Absolute Quantification	ABS	D9_B4	Ch2Unknown	p53_HEX		9	ddPCR Supermix for Probes (no dUTP)		10.2	7.8	10	7.9	295	38627	2	801	293	37826	0	38922								2.74	3.11	2.37	3.11	2.37	73.3	75.9	70.6	75.9	70.6	1	1						(F05,F06)	9.6	8.4	9.5
M22	Absolute Quantification	ABS	NTC	Ch2Unknown	p53_HEX		0	ddPCR Supermix for Probes (no dUTP)		0.048	0	0.048	0	0	74166	0	0	0	74166	0	74166								0			0	0	0			0	0	1	1						(H01,H02,H03,H04)	0.022	0	0.022
[truncated: 13 more columns]
