# Supplementary material for: Cell-free DNA as a potential biomarker of differentiation and toxicity in cardiac organoids
Source: eLife. 2023 Jun 1;12:e83532. doi: 10.7554/eLife.83532 (PMC10287154; doi:10.7554/eLife.83532)
Supplement: Figure 4—figure supplement 1—source data 1. [file elife-83532-fig4-figsupp1-data1.zip]

Archive with 2 entries (2 files):
- Figure 4 - Figure Supplement 1 - source data/4F, G_raw_ddPCR cfDNA oct and sox.xlsx
- Figure 4 - Figure Supplement 1 - source data/4F, G_statistics_cardiac cfDNA oct and sox.pzfx
