# Supplementary material for: Cell-free DNA as a potential biomarker of differentiation and toxicity in cardiac organoids
Source: eLife. 2023 Jun 1;12:e83532. doi: 10.7554/eLife.83532 (PMC10287154; doi:10.7554/eLife.83532)
Supplement: Figure 5—source data 1. [file elife-83532-fig5-data1.zip]

Archive with 7 entries (7 files):
- Figure 5 - source data/5H_raw_ cardiotox Beat counts.xlsx
- Figure 5 - source data/5I_raw_cardiotox avg tissue size.xlsx
- Figure 5 - source data/Figure 5_H,_statistics_beat rate.pzfx
- Figure 5 - source data/Figure 5_I_statistics_ tissue size.pzfx
- Figure 5 - source data/Figure 5_J_statistics_ nkx2.5 norm to TBP.pzfx
- Figure 5 - source data/Figure 5J normalized_ddPCR_3D cardiotox tissue Nkx2.5 TBP.xlsx
- Figure 5 - source data/Figure 5J_raw_ddPCR_ cardiotox tissue Nkx2.5 TBP.csv
