# Supplementary material for: Cell-free DNA as a potential biomarker of differentiation and toxicity in cardiac organoids
Source: eLife. 2023 Jun 1;12:e83532. doi: 10.7554/eLife.83532 (PMC10287154; doi:10.7554/eLife.83532)
Supplement: Figure 5—source data 1. [file elife-83532-fig5-data1.zip › Figure 5 - source data/Figure 5J_raw_ddPCR_ cardiotox tissue Nkx2.5 TBP.csv]

Well	ExptType	Experiment	Sample	TargetType	Target	Status	Concentration	Supermix	CopiesPer20uLWell	TotalConfMax	TotalConfMin	PoissonConfMax	PoissonConfMin	Positives	Negatives	Ch1+Ch2+	Ch1+Ch2-	Ch1-Ch2+	Ch1-Ch2-	Linkage	AcceptedDroplets	CNV	TotalCNVMax	TotalCNVMin	PoissonCNVMax	PoissonCNVMin	ReferenceCopies	UnknownCopies	Ratio	TotalRatioMax	TotalRatioMin	PoissonRatioMax	PoissonRatioMin	FractionalAbundance	TotalFractionalAbundanceMax	TotalFractionalAbundanceMin	PoissonFractionalAbundanceMax	PoissonFractionalAbundanceMin	ReferenceAssayNumber	TargetAssayNumber	Threshold	MeanAmplitudeofPositives	MeanAmplitudeofNegatives	MeanAmplitudeTotal	ExperimentComments	MergedWells	TotalConfMax68	TotalConfMin68	PoissonConfMax68
A01	Absolute Quantification	ABS	NTC	Ch1Unknown	NKX2.5	Manual	0	ddPCR Supermix for Probes (no dUTP)	0			0.17	0	0	20715	0	0	0	20715	0	20715																		1	1	1475	0	461.27	461.27	Absolute Quantification Experiment				0.078
A02	Absolute Quantification	ABS	NTC	Ch1Unknown	NKX2.5	Manual	0	ddPCR Supermix for Probes (no dUTP)	0			0.16	0	0	21481	0	0	0	21481	0	21481																		1	1	1475	0	470.38	470.38	Absolute Quantification Experiment				0.075
A03	Absolute Quantification	ABS	NTC	Ch1Unknown	NKX2.5	Manual	0	ddPCR Supermix for Probes (no dUTP)	0			0.18	0	0	19942	0	0	0	19942	0	19942																		1	1	1475	0	488.64	488.64	Absolute Quantification Experiment				0.081
A04	Absolute Quantification	ABS	NTC	Ch1Unknown	NKX2.5	Manual	0.06	ddPCR Supermix for Probes (no dUTP)	1.2			0.27	0.02	1	20945	0	1	0	20945	0	20946																		1	1	1475	7641.1	494.5	494.84	Absolute Quantification Experiment				0.14
A05	Absolute Quantification		B	Ch1Blank		OK	Blank	ddPCR Supermix for Probes (no dUTP)						0	0	0	0	0	0	0	0																		1	1	1475				Absolute Quantification Experiment
A06	Absolute Quantification		B	Ch1Blank		OK	Blank	ddPCR Supermix for Probes (no dUTP)						0	0	0	0	0	0	0	0																		1	1	1475
A07	Absolute Quantification		B	Ch1Blank		OK	Blank	ddPCR Supermix for Probes (no dUTP)						0	0	0	0	0	0	0	0																		1	1	1475
A08	Absolute Quantification		B	Ch1Blank		OK	Blank	ddPCR Supermix for Probes (no dUTP)						0	0	0	0	0	0	0	0																		1	1	1475
B01	Absolute Quantification	ABS	NRT	Ch1Unknown	NKX2.5	Manual	0.06	ddPCR Supermix for Probes (no dUTP)	1.2			0.26	0.02	1	21242	0	1	0	21242	0	21243																		1	1	1475	7078.3	456.53	456.85	Absolute Quantification Experiment				0.14
B02	Absolute Quantification	ABS	NRT	Ch1Unknown	NKX2.5	Manual	0	ddPCR Supermix for Probes (no dUTP)	0			0.16	0	0	22209	0	0	0	22209	0	22209																		1	1	1475	0	467.5	467.5					0.073
B03	Absolute Quantification	ABS	NRT	Ch1Unknown	NKX2.5	Manual	0	ddPCR Supermix for Probes (no dUTP)	0			0.18	0	0	19349	0	0	0	19349	0	19349																		1	1	1475	0	486.13	486.13					0.083
B04	Absolute Quantification	ABS	NRT	Ch1Unknown	NKX2.5	Manual	0	ddPCR Supermix for Probes (no dUTP)	0			0.17	0	0	20523	0	0	0	20523	0	20523																		1	1	1475	0	492.46	492.46					0.078
B05	Absolute Quantification		B	Ch1Blank		OK	Blank	ddPCR Supermix for Probes (no dUTP)						0	0	0	0	0	0	0	0																		1	1	1475
B06	Absolute Quantification		B	Ch1Blank		OK	Blank	ddPCR Supermix for Probes (no dUTP)						0	0	0	0	0	0	0	0																		1	1	1475
B07	Absolute Quantification		B	Ch1Blank		OK	Blank	ddPCR Supermix for Probes (no dUTP)						0	0	0	0	0	0	0	0																		1	1	1475
B08	Absolute Quantification		B	Ch1Blank		OK	Blank	ddPCR Supermix for Probes (no dUTP)						0	0	0	0	0	0	0	0																		1	1	1475
C01	Absolute Quantification	ABS	D6 DMSO R1	Ch1Unknown	NKX2.5	Manual	66.7	ddPCR Supermix for Probes (no dUTP)	1334			70.6	64.8	1147	19648	19	1128	312	19336	0.0452	20795								3.54			3.97	3.1	78			80.1	75.9	1	1	1475	6984.3	476.22	835.19					69
C02	Absolute Quantification	ABS	D6 CPI R1	Ch1Unknown	NKX2.5	Manual	34.1	ddPCR Supermix for Probes (no dUTP)	682			36.8	32.7	588	20000	1	587	86	19914	0	20588								6.8			8.4	5.3	87.2			89.8	84.7	1	1	1475	6837.3	484.46	665.9	Absolute Quantification Experiment				35
C03	Absolute Quantification	ABS	D6 DOX R1	Ch1Unknown	NKX2.5	Manual	8.1	ddPCR Supermix for Probes (no dUTP)	162			9.5	7.4	135	19530	0	135	14	19516	0	19665								10			15	4	90.6			95.4	85.9	1	1	1475	6866.5	497.21	540.94	Absolute Quantification Experiment				8.8
C04	Absolute Quantification	ABS	D9 DMSO R1	Ch1Unknown	NKX2.5	Manual	41.3	ddPCR Supermix for Probes (no dUTP)	826			44.3	39.7	703	19681	9	694	260	19421	0	20384								2.64			3.01	2.27	72.5			75.3	69.7	1	1	1475	7033.7	504.56	729.74	Absolute Quantification Experiment				43
C05	Absolute Quantification	ABS	D9 CPI early R1	Ch1Unknown	NKX2.5	Manual	32.8	ddPCR Supermix for Probes (no dUTP)	656			35.5	31.4	561	19840	1	560	110	19730	0	20401								5.1			6.2	4.1	83.6			86.4	80.8	1	1	1475	6973.2	508.68	686.44	Absolute Quantification Experiment				34
C06	Absolute Quantification	ABS	D9 CPI late R1	Ch1Unknown	NKX2.5	Manual	68.6	ddPCR Supermix for Probes (no dUTP)	1372			72.7	66.6	1105	18391	14	1091	223	18168	0.0367	19496								4.8			5.4	4.1	82.7			84.7	80.7	1	1	1475	6962.7	513.82	879.33	Absolute Quantification Experiment				71
C07	Absolute Quantification	ABS	D9 DOX early R1	Ch1Unknown	NKX2.5	Manual	6.2	ddPCR Supermix for Probes (no dUTP)	124			7.4	5.6	109	20569	0	109	7	20562	0	20678								16			28	3	94			98.4	89.5	1	1	1475	6602	515.05	547.13	Absolute Quantification Experiment				6.8
C08	Absolute Quantification	ABS	D9 DOX late R1	Ch1Unknown	NKX2.5	Manual	2.2	ddPCR Supermix for Probes (no dUTP)	44			3	1.9	38	20267	0	38	4	20263	0	20305								10			20	0	90			100	81	1	1	1475	6929.9	530.23	542.2	Absolute Quantification Experiment				2.6
D01	Absolute Quantification	ABS	D6 DMSO R1	Ch1Unknown	NKX2.5	Manual	69.9	ddPCR Supermix for Probes (no dUTP)	1398			74.1	67.8	1060	17313	20	1040	278	17035	0.194	18373								3.63			4.1	3.17	78.4			80.6	76.2	1	1	1475	7125.4	480.66	864.02	Absolute Quantification Experiment				72
D02	Absolute Quantification	ABS	D6 CPI R1	Ch1Unknown	NKX2.5	Manual	34.5	ddPCR Supermix for Probes (no dUTP)	690			37.5	33	528	17724	4	524	66	17658	0.132	18252								7.6			9.6	5.7	88.4			91	85.9	1	1	1475	6969.2	488.11	675.6	Absolute Quantification Experiment				36
D03	Absolute Quantification	ABS	D6 DOX R1	Ch1Unknown	NKX2.5	Manual	7.8	ddPCR Supermix for Probes (no dUTP)	156			9.2	7.2	130	19435	0	130	15	19420	0	19565								8.7			13.4	4	90			95	85	1	1	1475	6915.5	501.8	544.41	Absolute Quantification Experiment				8.5
D04	Absolute Quantification	ABS	D9 DMSO R1	Ch1Unknown	NKX2.5	Manual	56.9	ddPCR Supermix for Probes (no dUTP)	1138			60.5	55.1	966	19499	14	952	340	19159	0	20465								2.77			3.11	2.43	73.5			75.9	71.1	1	1	1475	6938.2	502.78	806.55	Absolute Quantification Experiment				59
D05	Absolute Quantification	ABS	D9 CPI early R1	Ch1Unknown	NKX2.5	Manual	26.1	ddPCR Supermix for Probes (no dUTP)	522			28.5	24.8	449	20045	2	447	82	19963	0.00941	20494								5.4			6.7	4.1	84.4			87.4	81.3	1	1	1475	7009.5	509.67	652.08	Absolute Quantification Experiment				27
D06	Absolute Quantification	ABS	D9 CPI late R1	Ch1Unknown	NKX2.5	Manual	69.4	ddPCR Supermix for Probes (no dUTP)	1388			73.4	67.3	1161	19112	19	1142	200	18912	0.402	20273								5.4			6.2	4.6	84.4			86.3	82.6	1	1	1475	7068.1	519.08	894.14	Absolute Quantification Experiment				71
D07	Absolute Quantification	ABS	D9 DOX early R1	Ch1Unknown	NKX2.5	Manual	7.4	ddPCR Supermix for Probes (no dUTP)	148			8.7	6.8	129	20343	0	129	8	20335	0	20472								16			28	4	94.2			98.2	90.2	1	1	1475	6747.4	518.73	557.98	Absolute Quantification Experiment				8.1
D08	Absolute Quantification	ABS	D9 DOX late R1	Ch1Unknown	NKX2.5	Manual	6.5	ddPCR Supermix for Probes (no dUTP)	130			7.7	5.9	110	19876	0	110	18	19858	0	19986								6.1			9.2	3	86			92	80	1	1	1475	6884.9	519.13	554.17	Absolute Quantification Experiment				7.1
E01	Absolute Quantification	ABS	D6 DMSO R2	Ch1Unknown	NKX2.5	Manual	43.7	ddPCR Supermix for Probes (no dUTP)	874			46.9	42	703	18598	6	697	140	18458	0.0435	19301								4.9			5.8	4	83			85.5	80.5	1	1	1475	7153.8	479.39	722.49	Absolute Quantification Experiment				45
E02	Absolute Quantification	ABS	D6 CPI R2	Ch1Unknown	NKX2.5	Manual	21.7	ddPCR Supermix for Probes (no dUTP)	434			23.9	20.5	367	19746	1	366	62	19684	0	20113								5.9			7.4	4.3	85.4			88.8	82.1	1	1	1475	7041.7	490.08	609.63	Absolute Quantification Experiment				23
E03	Absolute Quantification	ABS	D6 DOX R2	Ch1Unknown	NKX2.5	Manual	6.1	ddPCR Supermix for Probes (no dUTP)	122			7.3	5.5	107	20580	0	107	8	20572	0	20687								13			23	4	93.1			97.8	88.3	1	1	1475	6867.1	497.95	530.89	Absolute Quantification Experiment				6.7
E04	Absolute Quantification	ABS	D9 DMSO R2	Ch1Unknown	NKX2.5	Manual	162.1	ddPCR Supermix for Probes (no dUTP)	3242			168.4	158.8	2501	16935	92	2409	656	16279	0	19436								3.51			3.8	3.22	77.8			79.2	76.4	1	1	1475	6936.4	498.36	1326.8	Absolute Quantification Experiment				170
E05	Absolute Quantification	ABS	D9 CPI early R2	Ch1Unknown	NKX2.5	Manual	74.6	ddPCR Supermix for Probes (no dUTP)	1492			78.9	72.5	1200	18320	19	1181	310	18010	0	19520								3.73			4.19	3.28	78.9			80.9	76.8	1	1	1475	6970.8	507.01	904.38	Absolute Quantification Experiment				77
E06	Absolute Quantification	ABS	D9 CPI late R2	Ch1Unknown	NKX2.5	Manual	92.6	ddPCR Supermix for Probes (no dUTP)	1852			97.2	90.2	1552	18956	29	1523	300	18656	0.259	20508								4.9			5.4	4.3	83			84.6	81.3	1	1	1475	6985.6	517.35	1006.8	Absolute Quantification Experiment				95
E07	Absolute Quantification	ABS	D9 DOX early R2	Ch1Unknown	NKX2.5	Manual	7.6	ddPCR Supermix for Probes (no dUTP)	152			8.9	6.9	133	20551	0	133	0	20551	0	20684																		1	1	1475	6856.5	516.74	557.51	Absolute Quantification Experiment				8.2
E08	Absolute Quantification	ABS	D9 DOX late R2	Ch1Unknown	NKX2.5	Manual	44.6	ddPCR Supermix for Probes (no dUTP)	892			47.8	43	759	19624	6	753	153	19471	0.00479	20383								4.8			5.7	4	82.9			85.3	80.5	1	1	1475	4622.1	512.92	665.93	Absolute Quantification Experiment				46
F01	Absolute Quantification	ABS	D6 DMSO R2	Ch1Unknown	NKX2.5	Manual	57.6	ddPCR Supermix for Probes (no dUTP)	1152			61.5	55.7	863	17191	7	856	214	16977	0	18054								4			4.6	3.4	79.9			82.3	77.5	1	1	1475	7184.6	482.1	802.48	Absolute Quantification Experiment				60
F02	Absolute Quantification	ABS	D6 CPI R2	Ch1Unknown	NKX2.5	Manual	16.3	ddPCR Supermix for Probes (no dUTP)	326			18.2	15.3	261	18755	1	260	45	18710	0.0232	19016								5.7			7.5	3.9	85.1			89.1	81.1	1	1	1475	6997.2	495.06	584.31	Absolute Quantification Experiment				17
F03	Absolute Quantification	ABS	D6 DOX R2	Ch1Unknown	NKX2.5	Manual	6.5	ddPCR Supermix for Probes (no dUTP)	130			7.8	5.9	105	18813	0	105	16	18797	0	18918								6.6			10.1	3.1	87			93	81	1	1	1475	6680.2	503.06	537.34	Absolute Quantification Experiment				7.2
F04	Absolute Quantification	ABS	D9 DMSO R2	Ch1Unknown	NKX2.5	Manual	161.2	ddPCR Supermix for Probes (no dUTP)	3224			167.8	157.9	2341	15939	72	2269	541	15398	0	18280								4.02			4.38	3.66	80.1			81.5	78.7	1	1	1475	7046.4	508.14	1345.5	Absolute Quantification Experiment				160
F05	Absolute Quantification	ABS	D9 CPI early R2	Ch1Unknown	NKX2.5	Manual	71.1	ddPCR Supermix for Probes (no dUTP)	1422			75.2	68.9	1135	18230	24	1111	290	17940	0.367	19365								3.69			4.16	3.23	78.7			80.8	76.6	1	1	1475	6996	513.11	893.08	Absolute Quantification Experiment				73
F06	Absolute Quantification	ABS	D9 CPI late R2	Ch1Unknown	NKX2.5	Manual	96.3	ddPCR Supermix for Probes (no dUTP)	1926			101.1	93.8	1542	18082	20	1522	298	17784	0	19624								5			5.6	4.4	83.4			85	81.7	1	1	1475	6952.6	514.82	1020.7	Absolute Quantification Experiment				99
F07	Absolute Quantification	ABS	D9 DOX early R2	Ch1Unknown	NKX2.5	Manual	7.2	ddPCR Supermix for Probes (no dUTP)	144			8.5	6.6	119	19334	0	119	0	19334	0	19453																		1	1	1475	6782.5	522.02	560.32	Absolute Quantification Experiment				7.9
F08	Absolute Quantification	ABS	D9 DOX late R2	Ch1Unknown	NKX2.5	Manual	50.2	ddPCR Supermix for Probes (no dUTP)	1004			53.7	48.5	830	19025	8	822	130	18895	0.139	19855								6.1			7.2	5	86			88.1	83.8	1	1	1475	6916.7	522.13	789.44	Absolute Quantification Experiment				52
G01	Absolute Quantification	ABS	D6 DMSO R3	Ch1Unknown	NKX2.5	Manual	53.3	ddPCR Supermix for Probes (no dUTP)	1066			56.9	51.4	842	18176	7	835	246	17930	0	19018								3.38			3.86	2.91	77.2			79.7	74.7	1	1	1475	7102	482.78	775.84	Absolute Quantification Experiment				55
G02	Absolute Quantification	ABS	D6 CPI R3	Ch1Unknown	NKX2.5	Manual	56.2	ddPCR Supermix for Probes (no dUTP)	1124			60	54.3	850	17379	9	841	199	17180	0	18229								4.2			4.8	3.5	80.6			83	78.3	1	1	1475	7095.8	495.29	803.07	Absolute Quantification Experiment				58
G03	Absolute Quantification	ABS	D6 DOX R3	Ch1Unknown	NKX2.5	Manual	6.9	ddPCR Supermix for Probes (no dUTP)	138			8.2	6.3	115	19548	0	115	19	19529	0	19663								6.1			9	3.1	86			92	80	1	1	1475	7098.1	506.6	545.15	Absolute Quantification Experiment				7.5
G04	Absolute Quantification	ABS	D9 DMSO R3	Ch1Unknown	NKX2.5	Manual	92.5	ddPCR Supermix for Probes (no dUTP)	1850			97.2	90.2	1532	18723	29	1503	377	18346	0	20255								3.88			4.31	3.46	79.5			81.3	77.7	1	1	1475	7121.4	511.83	1011.7	Absolute Quantification Experiment				95
G05	Absolute Quantification	ABS	D9 CPI early R3	Ch1Unknown	NKX2.5	Manual	92.7	ddPCR Supermix for Probes (no dUTP)	1854			97.4	90.3	1523	18576	21	1502	319	18257	0	20099								4.6			5.2	4.1	82.2			83.9	80.5	1	1	1475	7012.7	513.46	1005.9	Absolute Quantification Experiment				95
G06	Absolute Quantification	ABS	D9 CPI late R3	Ch1Unknown	NKX2.5	Manual	180	ddPCR Supermix for Probes (no dUTP)	3600			186.6	176.7	2868	17344	98	2770	651	16693	0	20212								4.05			4.38	3.73	80.2			81.5	78.9	1	1	1475	6930.5	514.66	1425	Absolute Quantification Experiment				180
G07	Absolute Quantification	ABS	D9 DOX early R3	Ch1Unknown	NKX2.5	Manual	7.2	ddPCR Supermix for Probes (no dUTP)	144			8.5	6.6	123	20031	0	123	1	20030	0	20154								120			420	0	99.2			101.1	97.3	1	1	1475	6527.9	506.93	543.68	Absolute Quantification Experiment				7.9
G08	Absolute Quantification	ABS	D9 DOX late R3	Ch1Unknown	NKX2.5	Manual	58.4	ddPCR Supermix for Probes (no dUTP)	1168			62	56.5	1001	19681	13	988	148	19533	0.314	20682								6.3			7.4	5.3	86.4			88.3	84.4	1	1	1475	7008.1	523.52	837.37	Absolute Quantification Experiment				60
H01	Absolute Quantification	ABS	D6 DMSO R3	Ch1Unknown	NKX2.5	Manual	61.6	ddPCR Supermix for Probes (no dUTP)	1232			65.5	59.6	948	17632	15	933	237	17395	0.145	18580								3.8			4.4	3.3	79.3			81.6	77	1	1	1475	7187.9	479.28	821.57	Absolute Quantification Experiment				64
H02	Absolute Quantification	ABS	D6 CPI R3	Ch1Unknown	NKX2.5	Manual	51.9	ddPCR Supermix for Probes (no dUTP)	1038			55.4	50.2	887	19655	5	882	209	19446	0	20542								4.2			4.8	3.6	80.8			83.1	78.5	1	1	1475	7035.2	487.9	770.61	Absolute Quantification Experiment				54
H03	Absolute Quantification	ABS	D6 DOX R3	Ch1Unknown	NKX2.5	Manual	8.3	ddPCR Supermix for Probes (no dUTP)	166			9.7	7.6	132	18705	0	132	16	18689	0	18837								8.3			12.6	3.9	89			94	84	1	1	1475	7093	505.36	551.53	Absolute Quantification Experiment				9
H04	Absolute Quantification	ABS	D9 DMSO R3	Ch1Unknown	NKX2.5	Manual	103	ddPCR Supermix for Probes (no dUTP)	2060			108.2	100.4	1505	16445	35	1470	391	16054	0	17950								3.65			4.04	3.25	78.5			80.3	76.7	1	1	1475	7190.5	510.85	1070.9	Absolute Quantification Experiment				110
H05	Absolute Quantification	ABS	D9 CPI early R3	Ch1Unknown	NKX2.5	Manual	85	ddPCR Supermix for Probes (no dUTP)	1700			89.5	82.7	1398	18661	13	1385	269	18392	0	20059								5.1			5.8	4.4	83.6			85.4	81.9	1	1	1475	7065.8	514.66	971.24	Absolute Quantification Experiment				87
H06	Absolute Quantification	ABS	D9 CPI late R3	Ch1Unknown	NKX2.5	Manual	130	ddPCR Supermix for Probes (no dUTP)	2600			135.6	127.1	2036	17433	60	1976	454	16979	0.433	19469								4.13			4.53	3.73	80.5			82	79	1	1	1475	7025.1	515.18	1196	Absolute Quantification Experiment				130
H07	Absolute Quantification	ABS	D9 DOX early R3	Ch1Unknown	NKX2.5	Manual	6.3	ddPCR Supermix for Probes (no dUTP)	126			7.5	5.7	104	19345	0	104	0	19345	0	19449																		1	1	1475	6524	514.35	546.49	Absolute Quantification Experiment				6.9
H08	Absolute Quantification	ABS	D9 DOX late R3	Ch1Unknown	NKX2.5	Manual	48.6	ddPCR Supermix for Probes (no dUTP)	972			52	46.9	786	18637	4	782	118	18519	0	19423								6.6			7.8	5.3	86.8			89	84.6	1	1	1475	7028.2	525.32	788.47	Absolute Quantification Experiment				50
A01	Absolute Quantification	ABS	NTC	Ch2Unknown	TBP	Manual	0	ddPCR Supermix for Probes (no dUTP)	0			0.17	0	0	20715	0	0	0	20715	0	20715																		1	1	1190	0	677.85	677.85	Absolute Quantification Experiment				0.078
A02	Absolute Quantification	ABS	NTC	Ch2Unknown	TBP	Manual	0	ddPCR Supermix for Probes (no dUTP)	0			0.16	0	0	21481	0	0	0	21481	0	21481																		1	1	1190	0	677.02	677.02	Absolute Quantification Experiment				0.075
A03	Absolute Quantification	ABS	NTC	Ch2Unknown	TBP	Manual	0	ddPCR Supermix for Probes (no dUTP)	0			0.18	0	0	19942	0	0	0	19942	0	19942																		1	1	1190	0	694.12	694.12	Absolute Quantification Experiment				0.081
A04	Absolute Quantification	ABS	NTC	Ch2Unknown	TBP	Manual	0	ddPCR Supermix for Probes (no dUTP)	0			0.17	0	0	20946	0	1	0	20945	0	20946																		1	1	1190	0	687.44	687.44	Absolute Quantification Experiment				0.077
A05	Absolute Quantification		B	Ch2Blank		OK	Blank	ddPCR Supermix for Probes (no dUTP)						0	0	0	0	0	0	0	0																		1	1	1190				Absolute Quantification Experiment
A06	Absolute Quantification		B	Ch2Blank		OK	Blank	ddPCR Supermix for Probes (no dUTP)						0	0	0	0	0	0	0	0																		1	1	1190
A07	Absolute Quantification		B	Ch2Blank		OK	Blank	ddPCR Supermix for Probes (no dUTP)						0	0	0	0	0	0	0	0																		1	1	1190
A08	Absolute Quantification		B	Ch2Blank		OK	Blank	ddPCR Supermix for Probes (no dUTP)						0	0	0	0	0	0	0	0																		1	1	1190
B01	Absolute Quantification	ABS	NRT	Ch2Unknown	TBP	Manual	0	ddPCR Supermix for Probes (no dUTP)	0			0.17	0	0	21243	0	1	0	21242	0	21243																		1	1	1190	0	672.43	672.43	Absolute Quantification Experiment				0.076
B02	Absolute Quantification	ABS	NRT	Ch2Unknown	TBP	Manual	0	ddPCR Supermix for Probes (no dUTP)	0			0.16	0	0	22209	0	0	0	22209	0	22209																		1	1	1190	0	674.36	674.36					0.073
B03	Absolute Quantification	ABS	NRT	Ch2Unknown	TBP	Manual	0	ddPCR Supermix for Probes (no dUTP)	0			0.18	0	0	19349	0	0	0	19349	0	19349																		1	1	1190	0	689.42	689.42					0.083
B04	Absolute Quantification	ABS	NRT	Ch2Unknown	TBP	Manual	0	ddPCR Supermix for Probes (no dUTP)	0			0.17	0	0	20523	0	0	0	20523	0	20523																		1	1	1190	0	688.07	688.07					0.078
B05	Absolute Quantification		B	Ch2Blank		OK	Blank	ddPCR Supermix for Probes (no dUTP)						0	0	0	0	0	0	0	0																		1	1	1190
B06	Absolute Quantification		B	Ch2Blank		OK	Blank	ddPCR Supermix for Probes (no dUTP)						0	0	0	0	0	0	0	0																		1	1	1190
B07	Absolute Quantification		B	Ch2Blank		OK	Blank	ddPCR Supermix for Probes (no dUTP)						0	0	0	0	0	0	0	0																		1	1	1190
B08	Absolute Quantification		B	Ch2Blank		OK	Blank	ddPCR Supermix for Probes (no dUTP)						0	0	0	0	0	0	0	0																		1	1	1190
C01	Absolute Quantification	ABS	D6 DMSO R1	Ch2Unknown	TBP	Manual	18.9	ddPCR Supermix for Probes (no dUTP)	378			20.9	16.8	331	20464	19	1128	312	19336	0.0452	20795								3.54			3.97	3.1	78			80.1	75.9	1	1	1190	3269.9	670.57	711.94					19.9
C02	Absolute Quantification	ABS	D6 CPI R1	Ch2Unknown	TBP	Manual	5	ddPCR Supermix for Probes (no dUTP)	100			6.1	4	87	20501	1	587	86	19914	0	20588								6.8			8.4	5.3	87.2			89.8	84.7	1	1	1190	3232.7	675.94	686.75	Absolute Quantification Experiment				5.5
C03	Absolute Quantification	ABS	D6 DOX R1	Ch2Unknown	TBP	Manual	0.84	ddPCR Supermix for Probes (no dUTP)	16.8			1.36	0.47	14	19651	0	135	14	19516	0	19665								10			15	4	90.6			95.4	85.9	1	1	1190	3399.5	690.54	692.47	Absolute Quantification Experiment				1.08
C04	Absolute Quantification	ABS	D9 DMSO R1	Ch2Unknown	TBP	Manual	15.6	ddPCR Supermix for Probes (no dUTP)	312			17.5	13.8	269	20115	9	694	260	19421	0	20384								2.64			3.01	2.27	72.5			75.3	69.7	1	1	1190	3275.1	682.15	716.37	Absolute Quantification Experiment				16.6
C05	Absolute Quantification	ABS	D9 CPI early R1	Ch2Unknown	TBP	Manual	6.4	ddPCR Supermix for Probes (no dUTP)	128			7.6	5.2	111	20290	1	560	110	19730	0	20401								5.1			6.2	4.1	83.6			86.4	80.8	1	1	1190	3245.4	682.05	695.99	Absolute Quantification Experiment				7
C06	Absolute Quantification	ABS	D9 CPI late R1	Ch2Unknown	TBP	Manual	14.4	ddPCR Supermix for Probes (no dUTP)	288			16.2	12.6	237	19259	14	1091	223	18168	0.0367	19496								4.8			5.4	4.1	82.7			84.7	80.7	1	1	1190	3269.5	677.49	709	Absolute Quantification Experiment				15.3
C07	Absolute Quantification	ABS	D9 DOX early R1	Ch2Unknown	TBP	Manual	0.4	ddPCR Supermix for Probes (no dUTP)	8			0.78	0.17	7	20671	0	109	7	20562	0	20678								16			28	3	94			98.4	89.5	1	1	1190	3161.9	693.64	694.48	Absolute Quantification Experiment				0.57
C08	Absolute Quantification	ABS	D9 DOX late R1	Ch2Unknown	TBP	Manual	0.23	ddPCR Supermix for Probes (no dUTP)	4.6			0.55	0.07	4	20301	0	38	4	20263	0	20305								10			20	0	90			100	81	1	1	1190	3610.2	722.24	722.81	Absolute Quantification Experiment				0.37
D01	Absolute Quantification	ABS	D6 DMSO R1	Ch2Unknown	TBP	Manual	19.2	ddPCR Supermix for Probes (no dUTP)	384			21.4	17.1	298	18075	20	1040	278	17035	0.194	18373								3.63			4.1	3.17	78.4			80.6	76.2	1	1	1190	3352.2	675.63	719.04	Absolute Quantification Experiment				20.4
D02	Absolute Quantification	ABS	D6 CPI R1	Ch2Unknown	TBP	Manual	4.5	ddPCR Supermix for Probes (no dUTP)	90			5.7	3.5	70	18182	4	524	66	17658	0.132	18252								7.6			9.6	5.7	88.4			91	85.9	1	1	1190	3281.1	680.03	690	Absolute Quantification Experiment				5.1
D03	Absolute Quantification	ABS	D6 DOX R1	Ch2Unknown	TBP	Manual	0.9	ddPCR Supermix for Probes (no dUTP)	18			1.44	0.52	15	19550	0	130	15	19420	0	19565								8.7			13.4	4	90			95	85	1	1	1190	3333.5	695.79	697.81	Absolute Quantification Experiment				1.16
D04	Absolute Quantification	ABS	D9 DMSO R1	Ch2Unknown	TBP	Manual	20.5	ddPCR Supermix for Probes (no dUTP)	410			22.7	18.4	354	20111	14	952	340	19159	0	20465								2.77			3.11	2.43	73.5			75.9	71.1	1	1	1190	3240.6	672.78	717.2	Absolute Quantification Experiment				21.6
D05	Absolute Quantification	ABS	D9 CPI early R1	Ch2Unknown	TBP	Manual	4.8	ddPCR Supermix for Probes (no dUTP)	96			5.9	3.9	84	20410	2	447	82	19963	0.00941	20494								5.4			6.7	4.1	84.4			87.4	81.3	1	1	1190	3265.6	690.11	700.67	Absolute Quantification Experiment				5.4
D06	Absolute Quantification	ABS	D9 CPI late R1	Ch2Unknown	TBP	Manual	12.8	ddPCR Supermix for Probes (no dUTP)	256			14.5	11.1	219	20054	19	1142	200	18912	0.402	20273								5.4			6.2	4.6	84.4			86.3	82.6	1	1	1190	3289.5	687.32	715.43	Absolute Quantification Experiment				13.6
D07	Absolute Quantification	ABS	D9 DOX early R1	Ch2Unknown	TBP	Manual	0.46	ddPCR Supermix for Probes (no dUTP)	9.2			0.86	0.21	8	20464	0	129	8	20335	0	20472								16			28	4	94.2			98.2	90.2	1	1	1190	3287.7	696.81	697.82	Absolute Quantification Experiment				0.64
D08	Absolute Quantification	ABS	D9 DOX late R1	Ch2Unknown	TBP	Manual	1.06	ddPCR Supermix for Probes (no dUTP)	21.2			1.63	0.64	18	19968	0	110	18	19858	0	19986								6.1			9.2	3	86			92	80	1	1	1190	3221.3	692.43	694.7	Absolute Quantification Experiment				1.33
E01	Absolute Quantification	ABS	D6 DMSO R2	Ch2Unknown	TBP	Manual	8.9	ddPCR Supermix for Probes (no dUTP)	178			10.4	7.5	146	19155	6	697	140	18458	0.0435	19301								4.9			5.8	4	83			85.5	80.5	1	1	1190	3385.7	680.6	701.06	Absolute Quantification Experiment				9.7
E02	Absolute Quantification	ABS	D6 CPI R2	Ch2Unknown	TBP	Manual	3.7	ddPCR Supermix for Probes (no dUTP)	74			4.7	2.9	63	20050	1	366	62	19684	0	20113								5.9			7.4	4.3	85.4			88.8	82.1	1	1	1190	3298.2	678.61	686.81	Absolute Quantification Experiment				4.17
E03	Absolute Quantification	ABS	D6 DOX R2	Ch2Unknown	TBP	Manual	0.46	ddPCR Supermix for Probes (no dUTP)	9.2			0.85	0.21	8	20679	0	107	8	20572	0	20687								13			23	4	93.1			97.8	88.3	1	1	1190	3169.6	681.18	682.14	Absolute Quantification Experiment				0.64
E04	Absolute Quantification	ABS	D9 DMSO R2	Ch2Unknown	TBP	Manual	46.2	ddPCR Supermix for Probes (no dUTP)	924			49.5	42.9	748	18688	92	2409	656	16279	0	19436								3.51			3.8	3.22	77.8			79.2	76.4	1	1	1190	3148.3	646.32	742.61	Absolute Quantification Experiment				47.9
E05	Absolute Quantification	ABS	D9 CPI early R2	Ch2Unknown	TBP	Manual	20	ddPCR Supermix for Probes (no dUTP)	400			22.2	17.8	329	19191	19	1181	310	18010	0	19520								3.73			4.19	3.28	78.9			80.9	76.8	1	1	1190	3199.2	669.28	711.92	Absolute Quantification Experiment				21.1
E06	Absolute Quantification	ABS	D9 CPI late R2	Ch2Unknown	TBP	Manual	19	ddPCR Supermix for Probes (no dUTP)	380			21.1	17	329	20179	29	1523	300	18656	0.259	20508								4.9			5.4	4.3	83			84.6	81.3	1	1	1190	3212.1	679.92	720.54	Absolute Quantification Experiment				20.1
E07	Absolute Quantification	ABS	D9 DOX early R2	Ch2Unknown	TBP	Manual	0	ddPCR Supermix for Probes (no dUTP)	0			0.17	0	0	20684	0	133	0	20551	0	20684																		1	1	1190	0	689.02	689.02	Absolute Quantification Experiment				0.078
E08	Absolute Quantification	ABS	D9 DOX late R2	Ch2Unknown	TBP	Manual	9.2	ddPCR Supermix for Probes (no dUTP)	184			10.6	7.8	159	20224	6	753	153	19471	0.00479	20383								4.8			5.7	4	82.9			85.3	80.5	1	1	1190	2360.1	674.18	687.33	Absolute Quantification Experiment				9.9
F01	Absolute Quantification	ABS	D6 DMSO R2	Ch2Unknown	TBP	Manual	14.5	ddPCR Supermix for Probes (no dUTP)	290			16.4	12.6	221	17833	7	856	214	16977	0	18054								4			4.6	3.4	79.9			82.3	77.5	1	1	1190	3399.4	670.52	703.93	Absolute Quantification Experiment				15.5
F02	Absolute Quantification	ABS	D6 CPI R2	Ch2Unknown	TBP	Manual	2.8	ddPCR Supermix for Probes (no dUTP)	56			3.8	2.1	46	18970	1	260	45	18710	0.0232	19016								5.7			7.5	3.9	85.1			89.1	81.1	1	1	1190	3223.7	683.58	689.72	Absolute Quantification Experiment				3.29
F03	Absolute Quantification	ABS	D6 DOX R2	Ch2Unknown	TBP	Manual	1	ddPCR Supermix for Probes (no dUTP)	20			1.57	0.58	16	18902	0	105	16	18797	0	18918								6.6			10.1	3.1	87			93	81	1	1	1190	3290.8	689.73	691.92	Absolute Quantification Experiment				1.27
F04	Absolute Quantification	ABS	D9 DMSO R2	Ch2Unknown	TBP	Manual	40.1	ddPCR Supermix for Probes (no dUTP)	802			43.3	37	613	17667	72	2269	541	15398	0	18280								4.02			4.38	3.66	80.1			81.5	78.7	1	1	1190	3196.1	660.83	745.85	Absolute Quantification Experiment				41.8
F05	Absolute Quantification	ABS	D9 CPI early R2	Ch2Unknown	TBP	Manual	19.2	ddPCR Supermix for Probes (no dUTP)	384			21.4	17.1	314	19051	24	1111	290	17940	0.367	19365								3.69			4.16	3.23	78.7			80.8	76.6	1	1	1190	3167.7	675.66	716.07	Absolute Quantification Experiment				20.3
F06	Absolute Quantification	ABS	D9 CPI late R2	Ch2Unknown	TBP	Manual	19.2	ddPCR Supermix for Probes (no dUTP)	384			21.3	17.1	318	19306	20	1522	298	17784	0	19624								5			5.6	4.4	83.4			85	81.7	1	1	1190	3204	673.75	714.76	Absolute Quantification Experiment				20.3
F07	Absolute Quantification	ABS	D9 DOX early R2	Ch2Unknown	TBP	Manual	0	ddPCR Supermix for Probes (no dUTP)	0			0.18	0	0	19453	0	119	0	19334	0	19453																		1	1	1190	0	697.4	697.4	Absolute Quantification Experiment				0.083
F08	Absolute Quantification	ABS	D9 DOX late R2	Ch2Unknown	TBP	Manual	8.2	ddPCR Supermix for Probes (no dUTP)	164			9.6	6.8	138	19717	8	822	130	18895	0.139	19855								6.1			7.2	5	86			88.1	83.8	1	1	1190	3185.5	686.97	704.33	Absolute Quantification Experiment				8.9
G01	Absolute Quantification	ABS	D6 DMSO R3	Ch2Unknown	TBP	Manual	15.8	ddPCR Supermix for Probes (no dUTP)	316			17.7	13.8	253	18765	7	835	246	17930	0	19018								3.38			3.86	2.91	77.2			79.7	74.7	1	1	1190	3363.2	678.43	714.14	Absolute Quantification Experiment				16.7
G02	Absolute Quantification	ABS	D6 CPI R3	Ch2Unknown	TBP	Manual	13.5	ddPCR Supermix for Probes (no dUTP)	270			15.3	11.7	208	18021	9	841	199	17180	0	18229								4.2			4.8	3.5	80.6			83	78.3	1	1	1190	3290.7	680.48	710.26	Absolute Quantification Experiment				14.4
G03	Absolute Quantification	ABS	D6 DOX R3	Ch2Unknown	TBP	Manual	1.1	ddPCR Supermix for Probes (no dUTP)	22			1.7	0.7	19	19644	0	115	19	19529	0	19663								6.1			9	3.1	86			92	80	1	1	1190	3401.8	696.57	699.18	Absolute Quantification Experiment				1.42
G04	Absolute Quantification	ABS	D9 DMSO R3	Ch2Unknown	TBP	Manual	23.8	ddPCR Supermix for Probes (no dUTP)	476			26.1	21.5	406	19849	29	1503	377	18346	0	20255								3.88			4.31	3.46	79.5			81.3	77.7	1	1	1190	3287.3	681.73	733.95	Absolute Quantification Experiment				25
G05	Absolute Quantification	ABS	D9 CPI early R3	Ch2Unknown	TBP	Manual	20.1	ddPCR Supermix for Probes (no dUTP)	402			22.2	17.9	340	19759	21	1502	319	18257	0	20099								4.6			5.2	4.1	82.2			83.9	80.5	1	1	1190	3242.2	671.96	715.44	Absolute Quantification Experiment				21.2
G06	Absolute Quantification	ABS	D9 CPI late R3	Ch2Unknown	TBP	Manual	44.4	ddPCR Supermix for Probes (no dUTP)	888			47.6	41.2	749	19463	98	2770	651	16693	0	20212								4.05			4.38	3.73	80.2			81.5	78.9	1	1	1190	3102.7	651.92	742.74	Absolute Quantification Experiment				46
G07	Absolute Quantification	ABS	D9 DOX early R3	Ch2Unknown	TBP	Manual	0.06	ddPCR Supermix for Probes (no dUTP)	1.2			0.28	0	1	20153	0	123	1	20030	0	20154								120			420	0	99.2			101.1	97.3	1	1	1190	3138.1	674.87	674.99	Absolute Quantification Experiment				0.15
G08	Absolute Quantification	ABS	D9 DOX late R3	Ch2Unknown	TBP	Manual	9.2	ddPCR Supermix for Probes (no dUTP)	184			10.6	7.8	161	20521	13	988	148	19533	0.314	20682								6.3			7.4	5.3	86.4			88.3	84.4	1	1	1190	3233.9	686.73	706.56	Absolute Quantification Experiment				9.9
H01	Absolute Quantification	ABS	D6 DMSO R3	Ch2Unknown	TBP	Manual	16.1	ddPCR Supermix for Probes (no dUTP)	322			18.1	14.1	252	18328	15	933	237	17395	0.145	18580								3.8			4.4	3.3	79.3			81.6	77	1	1	1190	3371.6	666.05	702.75	Absolute Quantification Experiment				17.1
H02	Absolute Quantification	ABS	D6 CPI R3	Ch2Unknown	TBP	Manual	12.3	ddPCR Supermix for Probes (no dUTP)	246			14	10.7	214	20328	5	882	209	19446	0	20542								4.2			4.8	3.6	80.8			83.1	78.5	1	1	1190	3299.4	666.63	694.06	Absolute Quantification Experiment				13.2
H03	Absolute Quantification	ABS	D6 DOX R3	Ch2Unknown	TBP	Manual	1	ddPCR Supermix for Probes (no dUTP)	20			1.58	0.58	16	18821	0	132	16	18689	0	18837								8.3			12.6	3.9	89			94	84	1	1	1190	3342.5	691.43	693.68	Absolute Quantification Experiment				1.27
H04	Absolute Quantification	ABS	D9 DMSO R3	Ch2Unknown	TBP	Manual	28.3	ddPCR Supermix for Probes (no dUTP)	566			30.9	25.6	426	17524	35	1470	391	16054	0	17950								3.65			4.04	3.25	78.5			80.3	76.7	1	1	1190	3301.8	673.48	735.85	Absolute Quantification Experiment				29.6
H05	Absolute Quantification	ABS	D9 CPI early R3	Ch2Unknown	TBP	Manual	16.7	ddPCR Supermix for Probes (no dUTP)	334			18.6	14.7	282	19777	13	1385	269	18392	0	20059								5.1			5.8	4.4	83.6			85.4	81.9	1	1	1190	3297.3	678.25	715.07	Absolute Quantification Experiment				17.6
H06	Absolute Quantification	ABS	D9 CPI late R3	Ch2Unknown	TBP	Manual	31.5	ddPCR Supermix for Probes (no dUTP)	630			34.2	28.8	514	18955	60	1976	454	16979	0.433	19469								4.13			4.53	3.73	80.5			82	79	1	1	1190	3177.9	667.76	734.03	Absolute Quantification Experiment				32.9
H07	Absolute Quantification	ABS	D9 DOX early R3	Ch2Unknown	TBP	Manual	0	ddPCR Supermix for Probes (no dUTP)	0			0.18	0	0	19449	0	104	0	19345	0	19449																		1	1	1190	0	688.46	688.46	Absolute Quantification Experiment				0.083
H08	Absolute Quantification	ABS	D9 DOX late R3	Ch2Unknown	TBP	Manual	7.4	ddPCR Supermix for Probes (no dUTP)	148			8.7	6.1	122	19301	4	782	118	18519	0	19423								6.6			7.8	5.3	86.8			89	84.6	1	1	1190	3297.1	693.66	710.01	Absolute Quantification Experiment				8.1
[truncated: 13 more columns]
