# Supplementary material for: Cell-free DNA as a potential biomarker of differentiation and toxicity in cardiac organoids
Source: eLife. 2023 Jun 1;12:e83532. doi: 10.7554/eLife.83532 (PMC10287154; doi:10.7554/eLife.83532)
Supplement: Figure 5—figure supplement 1—source data 1. [file elife-83532-fig5-figsupp1-data1.zip]

Archive with 7 entries (7 files):
- Figure 5 - Figure Supplement 1 - Source Data/Fig 5_Fig supplement 1_ E_raw_cardiotox avg tissue size.xlsx
- Figure 5 - Figure Supplement 1 - Source Data/Fig 5_Fig supplement 1_D_raw_ cardiotox Beat counts.xlsx
- Figure 5 - Figure Supplement 1 - Source Data/Figure 5_Fig supplement 1_E_statistics_ tissue size.pzfx
- Figure 5 - Figure Supplement 1 - Source Data/Figure 5_Figure supplement 1_D_statistics_beat rate.pzfx
- Figure 5 - Figure Supplement 1 - Source Data/Figure 5_Figure supplement 1_F normalized_ddPCR_3D cardiotox tissue Nkx2.5 TBP.xlsx
- Figure 5 - Figure Supplement 1 - Source Data/Figure 5_Figure supplement 1_F_statistics_Nkx2.5 norm to TBP.pzfx
- Figure 5 - Figure Supplement 1 - Source Data/Figure 5_Figure supplement 1F_raw_ddPCR cardiotox tissue Nkx2.5 TBP.csv
