# Supplementary material for: Cell-free DNA as a potential biomarker of differentiation and toxicity in cardiac organoids
Source: eLife. 2023 Jun 1;12:e83532. doi: 10.7554/eLife.83532 (PMC10287154; doi:10.7554/eLife.83532)
Supplement: Figure 6—source data 1. [file elife-83532-fig6-data1.zip]

Archive with 6 entries (6 files):
- Figure 6 - source data/Fig 6A statistics_mND1 cfDNA day 6.pzfx
- Figure 6 - source data/Fig 6B statistics_mtCO2 cfDNA day 6.pzfx
- Figure 6 - source data/Fig 6C_statistics_nkx2.5_day 6 cardiotox cfDNA ddPCR.pzfx
- Figure 6 - source data/Fig 6D_statistics_p53_day 6 cardiotox cfDNA ddPCR.pzfx
- Figure 6 - source data/Figure 6A, B_raw_ Cardiotox_ddPCR cfDNA_ND1, COX2.csv
- Figure 6 - source data/Figure 6C, D_raw_day 6 Cardiotox_ddPCR cfDNA_NKX p53.csv
