# Supplementary material for: Cell-free DNA as a potential biomarker of differentiation and toxicity in cardiac organoids
Source: eLife. 2023 Jun 1;12:e83532. doi: 10.7554/eLife.83532 (PMC10287154; doi:10.7554/eLife.83532)
Supplement: Figure 6—source data 1. [file elife-83532-fig6-data1.zip › Figure 6 - source data/Figure 6C, D_raw_day 6 Cardiotox_ddPCR cfDNA_NKX p53.csv]

Well	ExptType	Experiment	Sample	TargetType	Target	Status	Concentration	Supermix	CopiesPer20uLWell	TotalConfMax	TotalConfMin	PoissonConfMax	PoissonConfMin	Positives	Negatives	Ch1+Ch2+	Ch1+Ch2-	Ch1-Ch2+	Ch1-Ch2-	Linkage	AcceptedDroplets	CNV	TotalCNVMax	TotalCNVMin	PoissonCNVMax	PoissonCNVMin	ReferenceCopies	UnknownCopies	Ratio	TotalRatioMax	TotalRatioMin	PoissonRatioMax	PoissonRatioMin	FractionalAbundance	TotalFractionalAbundanceMax	TotalFractionalAbundanceMin	PoissonFractionalAbundanceMax	PoissonFractionalAbundanceMin	ReferenceAssayNumber	TargetAssayNumber	Threshold	MeanAmplitudeofPositives	MeanAmplitudeofNegatives	MeanAmplitudeTotal	ExperimentComments	MergedWells	TotalConfMax68	TotalConfMin68	PoissonConfMax68
M01	Absolute Quantification	ABS	NTC	Ch1Unknown	NKX2.5		0	ddPCR Supermix for Probes (no dUTP)		0.053	0	0.053	0	0	66120	0	0	0	66120	0	66120								0			0	0	0			0	0	1	1					Absolute Quantification Experiment	(A01,A02,A03)	0.024	0	0.024
M02	Absolute Quantification	ABS	D6 cfDNA DMSO R1	Ch1Unknown	NKX2.5		4.7	ddPCR Supermix for Probes (no dUTP)		5.4	4	5.4	4	173	43510	0	173	214	43296	0	43683								0.81	0.97	0.64	0.97	0.65	44.7	49.7	39.7	49.6	39.7	1	1					Absolute Quantification Experiment	(B01,C01)	5.02	4.31	5.02
M03	Absolute Quantification	ABS	D6 cfDNA CPI R1	Ch1Unknown	NKX2.5		7.6	ddPCR Supermix for Probes (no dUTP)		9.7	5.6	8.5	6.7	276	42414	3	273	299	42115	0.0293	42690								0.91	1.1	0.7	1.06	0.76	47.7	53	42	51.8	43.7	1	1					Absolute Quantification Experiment	(B02,C02)	8.7	6.6	8.09
M04	Absolute Quantification	ABS	D6 cfDNA DOX R1	Ch1Unknown	NKX2.5		11.3	ddPCR Supermix for Probes (no dUTP)		12.3	10.2	12.3	10.2	407	42337	0	407	193	42144	0	42744								2.11	2.48	1.73	2.48	1.75	67.9	71.7	64.2	71.6	64.2	1	1					Absolute Quantification Experiment	(B03,C03)	11.8	10.7	11.8
M05	Absolute Quantification	ABS	D6 cfDNA DMSO R2	Ch1Unknown	NKX2.5		7.6	ddPCR Supermix for Probes (no dUTP)		8.5	6.7	8.5	6.7	287	44104	3	284	307	43797	0.0267	44391								0.93	1.09	0.75	1.07	0.78	48.1	52.7	43.5	52.1	44.1	1	1					Absolute Quantification Experiment	(D01,E01)	8.08	7.18	8.08
M06	Absolute Quantification	ABS	D6 cfDNA CPI R2	Ch1Unknown	NKX2.5		7.4	ddPCR Supermix for Probes (no dUTP)		8.3	6.5	8.3	6.5	264	42030	1	263	198	41832	0	42294								1.33	1.59	1.03	1.57	1.08	57	62	52	61.5	52.5	1	1					Absolute Quantification Experiment	(D02,E02)	7.82	6.91	7.82
M07	Absolute Quantification	ABS	D6 cfDNA DOX R2	Ch1Unknown	NKX2.5		17.4	ddPCR Supermix for Probes (no dUTP)		18.8	16.1	18.8	16.1	630	42186	3	627	355	41831	0	42816								1.77	1.99	1.54	1.99	1.54	63.8	66.8	60.8	66.8	60.8	1	1					Absolute Quantification Experiment	(D03,E03)	18.1	16.7	18.1
M08	Absolute Quantification	ABS	D6 cfDNA DMSO R3	Ch1Unknown	NKX2.5		4.5	ddPCR Supermix for Probes (no dUTP)		5.2	3.8	5.2	3.8	163	42770	0	163	168	42602	0	42933								0.97	1.18	0.76	1.18	0.76	49	55	44	55	44	1	1					Absolute Quantification Experiment	(F01,G01)	4.83	4.12	4.83
M09	Absolute Quantification	ABS	D6 cfDNA CPI R3	Ch1Unknown	NKX2.5		6	ddPCR Supermix for Probes (no dUTP)		6.8	5.2	6.8	5.2	217	42179	0	217	203	41976	0	42396								1.07	1.31	0.8	1.27	0.86	51.7	58	46	56.5	46.9	1	1					Absolute Quantification Experiment	(F02,G02)	6.45	5.63	6.45
M10	Absolute Quantification	ABS	D6 cfDNA DOX R3	Ch1Unknown	NKX2.5		13.4	ddPCR Supermix for Probes (no dUTP)		15	9.6	15	11.8	264	23068	0	264	156	22912	0	23332								1.7	6.7	0	2.03	1.36	62.9	98	48	67.5	58.3	1	1					Absolute Quantification Experiment	(F03,G03)	14.2	10.9	14.2
M11	Absolute Quantification	ABS	B	Ch1Blank			Blank	ddPCR Supermix for Probes (no dUTP)						0	0	0	0	0	0	0	0																		1	1					Absolute Quantification Experiment	(H01,H02,H03)
M01	Absolute Quantification	ABS	NTC	Ch2Unknown	P53		0	ddPCR Supermix for Probes (no dUTP)		0.053	0	0.053	0	0	66120	0	0	0	66120	0	66120								0			0	0	0			0	0	1	1					Absolute Quantification Experiment	(A01,A02,A03)	0.024	0	0.024
M02	Absolute Quantification	ABS	D6 cfDNA DMSO R1	Ch2Unknown	P53		5.8	ddPCR Supermix for Probes (no dUTP)		6.6	5	6.6	5	214	43469	0	173	214	43296	0	43683								0.81	0.97	0.64	0.97	0.65	44.7	49.7	39.7	49.6	39.7	1	1					Absolute Quantification Experiment	(B01,C01)	6.17	5.38	6.17
M03	Absolute Quantification	ABS	D6 cfDNA CPI R1	Ch2Unknown	P53		8.4	ddPCR Supermix for Probes (no dUTP)		9.3	7.4	9.3	7.4	302	42388	3	273	299	42115	0.0293	42690								0.91	1.1	0.7	1.06	0.76	47.7	53	42	51.8	43.7	1	1					Absolute Quantification Experiment	(B02,C02)	8.83	7.87	8.83
M04	Absolute Quantification	ABS	D6 cfDNA DOX R1	Ch2Unknown	P53		5.3	ddPCR Supermix for Probes (no dUTP)		6.1	4.6	6.1	4.6	193	42551	0	407	193	42144	0	42744								2.11	2.48	1.73	2.48	1.75	67.9	71.7	64.2	71.6	64.2	1	1					Absolute Quantification Experiment	(B03,C03)	5.71	4.94	5.71
M05	Absolute Quantification	ABS	D6 cfDNA DMSO R2	Ch2Unknown	P53		8.2	ddPCR Supermix for Probes (no dUTP)		9.8	6.7	9.2	7.3	310	44081	3	284	307	43797	0.0267	44391								0.93	1.09	0.75	1.07	0.78	48.1	52.7	43.5	52.1	44.1	1	1					Absolute Quantification Experiment	(D01,E01)	9	7.5	8.71
M06	Absolute Quantification	ABS	D6 cfDNA CPI R2	Ch2Unknown	P53		5.5	ddPCR Supermix for Probes (no dUTP)		6.4	4.7	6.3	4.8	199	42095	1	263	198	41832	0	42294								1.33	1.59	1.03	1.57	1.08	57	62	52	61.5	52.5	1	1					Absolute Quantification Experiment	(D02,E02)	5.98	5.08	5.94
M07	Absolute Quantification	ABS	D6 cfDNA DOX R2	Ch2Unknown	P53		9.9	ddPCR Supermix for Probes (no dUTP)		10.9	8.9	10.9	8.9	358	42458	3	627	355	41831	0	42816								1.77	1.99	1.54	1.99	1.54	63.8	66.8	60.8	66.8	60.8	1	1					Absolute Quantification Experiment	(D03,E03)	10.4	9.4	10.4
M08	Absolute Quantification	ABS	D6 cfDNA DMSO R3	Ch2Unknown	P53		4.6	ddPCR Supermix for Probes (no dUTP)		5.3	3.9	5.3	3.9	168	42765	0	163	168	42602	0	42933								0.97	1.18	0.76	1.18	0.76	49	55	44	55	44	1	1					Absolute Quantification Experiment	(F01,G01)	4.97	4.26	4.97
M09	Absolute Quantification	ABS	D6 cfDNA CPI R3	Ch2Unknown	P53		5.6	ddPCR Supermix for Probes (no dUTP)		6.4	4.9	6.4	4.9	203	42193	0	217	203	41976	0	42396								1.07	1.31	0.8	1.27	0.86	51.7	58	46	56.5	46.9	1	1					Absolute Quantification Experiment	(F02,G02)	6.04	5.25	6.04
M10	Absolute Quantification	ABS	D6 cfDNA DOX R3	Ch2Unknown	P53		7.9	ddPCR Supermix for Probes (no dUTP)		12	-2	9.1	6.7	156	23176	0	264	156	22912	0	23332								1.7	6.7	0	2.03	1.36	62.9	98	48	67.5	58.3	1	1					Absolute Quantification Experiment	(F03,G03)	8.5	1.6	8.5
M11	Absolute Quantification	ABS	B	Ch2Blank			Blank	ddPCR Supermix for Probes (no dUTP)						0	0	0	0	0	0	0	0																		1	1					Absolute Quantification Experiment	(H01,H02,H03)
[truncated: 13 more columns]
