# Supplementary material for: Cell-free DNA as a potential biomarker of differentiation and toxicity in cardiac organoids
Source: eLife. 2023 Jun 1;12:e83532. doi: 10.7554/eLife.83532 (PMC10287154; doi:10.7554/eLife.83532)
Supplement: Figure 6—figure supplement 1—source data 1. [file elife-83532-fig6-figsupp1-data1.zip]

Archive with 7 entries (7 files):
- Figure 6 - Figure supplement 1 - source data/Figure 6 - Figure supplement 1 - A-D - raw_cfDNA concentrations.csv.xlsx
- Figure 6 - Figure supplement 1 - source data/Figure 6 - Figure supplement 1 - A-D - statistics_cfDNA concentrations.pzfx
- Figure 6 - Figure supplement 1 - source data/Figure 6 - Figure supplement 1 - E_raw ddPCR day 9 ND1.csv
- Figure 6 - Figure supplement 1 - source data/Figure 6 - Figure supplement 1 - F,G_raw ddPCR day 9 Nkx,p53.csv
- Figure 6 - Figure supplement 1 - source data/Figure 6 - Figure supplement 1_E_statistics_day 9 cardiotox ddPCR cfDNA ND1.pzfx
- Figure 6 - Figure supplement 1 - source data/Figure 6 - Figure supplement 1_F_statistics_day 9 cardiotox ddPCR cfDNA Nkx.pzfx
- Figure 6 - Figure supplement 1 - source data/Figure 6 - Figure supplement 1_G_statistics_day 9 cardiotox ddPCR cfDNA p53.pzfx
