# Supplementary material for: Cell-free DNA as a potential biomarker of differentiation and toxicity in cardiac organoids
Source: eLife. 2023 Jun 1;12:e83532. doi: 10.7554/eLife.83532 (PMC10287154; doi:10.7554/eLife.83532)
Supplement: Figure 6—figure supplement 1—source data 1. [file elife-83532-fig6-figsupp1-data1.zip › Figure 6 - Figure supplement 1 - source data/Figure 6 - Figure supplement 1 - E_raw ddPCR day 9 ND1.csv]

Well	ExptType	Experiment	Sample	TargetType	Target	Status	Concentration	Supermix	CopiesPer20uLWell	TotalConfMax	TotalConfMin	PoissonConfMax	PoissonConfMin	Positives	Negatives	Ch1+Ch2+	Ch1+Ch2-	Ch1-Ch2+	Ch1-Ch2-	Linkage	AcceptedDroplets	CNV	TotalCNVMax	TotalCNVMin	PoissonCNVMax	PoissonCNVMin	ReferenceCopies	UnknownCopies	Ratio	TotalRatioMax	TotalRatioMin	PoissonRatioMax	PoissonRatioMin	FractionalAbundance	TotalFractionalAbundanceMax	TotalFractionalAbundanceMin	PoissonFractionalAbundanceMax	PoissonFractionalAbundanceMin	ReferenceAssayNumber	TargetAssayNumber	Threshold	MeanAmplitudeofPositives	MeanAmplitudeofNegatives	MeanAmplitudeTotal	ExperimentComments	MergedWells	TotalConfMax68	TotalConfMin68	PoissonConfMax68
A01	Absolute Quantification	ABS	NTC	Ch1Unknown	ND1	CHECK	No Call	ddPCR Supermix for Probes (no dUTP)						0	17365	0	0	0	17365	0	17365																		1	1	0	0	1580.8	1580.8	Absolute Quantification Experiment
A02	Absolute Quantification	ABS	R1 D6 DMSO	Ch1Unknown	ND1	OK	24.8	ddPCR Supermix for Probes (no dUTP)	496			27.3	22.4	396	18578	16	380	290	18288	0.619	18974								1.3			1.49	1.1	56.5			60.1	52.8	1	1	2533	5755.2	1646.1	1731.8	Absolute Quantification Experiment				26.1
A03	Absolute Quantification	ABS	R1 D6 DMSO	Ch1Unknown	ND1	OK	28.9	ddPCR Supermix for Probes (no dUTP)	578			31.5	26.3	466	18728	15	451	316	18412	0.445	19194								1.41			1.61	1.21	58.6			62	55.1	1	1	2464	5531.3	1627	1721.8	Absolute Quantification Experiment				30.3
A04	Absolute Quantification	ABS	R2 D6 DMSO	Ch1Unknown	ND1	OK	71.9	ddPCR Supermix for Probes (no dUTP)	1438			76	67.7	1137	18052	63	1074	753	17299	0.997	19189								1.41			1.53	1.28	58.4			60.6	56.2	1	1	2654	5847.4	1721.7	1966.1	Absolute Quantification Experiment				74
A05	Absolute Quantification	ABS	R2 D6 DMSO	Ch1Unknown	ND1	OK	71.5	ddPCR Supermix for Probes (no dUTP)	1430			75.6	67.4	1185	18911	72	1113	909	18002	0.925	20096								1.21			1.32	1.11	54.8			56.9	52.7	1	1	2633	5813.5	1728.7	1969.5	Absolute Quantification Experiment				73.6
A06	Absolute Quantification	ABS	R3 D6 DMSO	Ch1Unknown	ND1	OK	29.6	ddPCR Supermix for Probes (no dUTP)	592			32.2	27	488	19159	17	471	306	18853	0.56	19647								1.52			1.73	1.3	60.3			63.6	56.9	1	1	2609	5753.7	1735.4	1835.2	Absolute Quantification Experiment				30.9
A07	Absolute Quantification	ABS	R3 D6 DMSO	Ch1Unknown	ND1	OK	29.7	ddPCR Supermix for Probes (no dUTP)	594			32.5	27	463	18082	16	447	310	17772	0.52	18545								1.43			1.63	1.22	58.8			62.2	55.3	1	1	2540	5658.4	1703.4	1802.1	Absolute Quantification Experiment				31.1
B01	Absolute Quantification	ABS	NTC	Ch1Unknown	ND1	CHECK	No Call	ddPCR Supermix for Probes (no dUTP)						0	17675	0	0	0	17675	0	17675																		1	1	0	0	1580.4	1580.4	Absolute Quantification Experiment
B02	Absolute Quantification	ABS	R1 D6 CPI	Ch1Unknown	ND1	CHECK	No Call	ddPCR Supermix for Probes (no dUTP)						0	944	0	0	0	944	0	944																		1	1	0	0	1695.1	1695.1	Absolute Quantification Experiment
B03	Absolute Quantification	ABS	R1 D6 CPI	Ch1Unknown	ND1	OK	26	ddPCR Supermix for Probes (no dUTP)	520			28.5	23.5	418	18704	8	410	315	18389	0.0601	19122								1.3			1.49	1.11	56.5			60	52.9	1	1	2547	5699.1	1668.6	1756.7	Absolute Quantification Experiment				27.3
B04	Absolute Quantification	ABS	R2 D6 CPI	Ch1Unknown	ND1	Manual	80.8	ddPCR Supermix for Probes (no dUTP)	1616			85.1	76.5	1331	18722	153	1178	858	17864	5.67	20053								1.33			1.44	1.22	57			59	55	1	1	3037	5826.6	1704.5	1978.1	Absolute Quantification Experiment				83
B05	Absolute Quantification	ABS	R2 D6 CPI	Ch1Unknown	ND1	OK	75.3	ddPCR Supermix for Probes (no dUTP)	1506			79.5	71.1	1237	18717	125	1112	844	17873	4.28	19954								1.29			1.39	1.18	56.2			58.3	54.2	1	1	2843	5970.4	1795.2	2054.1	Absolute Quantification Experiment				77.4
B06	Absolute Quantification	ABS	R3 D6 CPI	Ch1Unknown	ND1	OK	37.3	ddPCR Supermix for Probes (no dUTP)	746			40.3	34.4	620	19238	41	579	372	18866	1.75	19858								1.51			1.7	1.32	60.1			63.1	57.2	1	1	2674	5993.9	1791.6	1922.8	Absolute Quantification Experiment				38.8
B07	Absolute Quantification	ABS	R3 D6 CPI	Ch1Unknown	ND1	OK	38.7	ddPCR Supermix for Probes (no dUTP)	774			41.9	35.6	584	17451	40	544	444	17007	1.68	18035								1.21			1.36	1.06	54.8			57.7	51.8	1	1	2603	5730.3	1718.6	1848.5	Absolute Quantification Experiment				40.3
C01	Absolute Quantification	ABS	NTC	Ch1Unknown	ND1	CHECK	No Call	ddPCR Supermix for Probes (no dUTP)						0	17814	0	0	0	17814	0	17814																		1	1	0	0	1582.7	1582.7	Absolute Quantification Experiment
C02	Absolute Quantification	ABS	R1 D6 DOX	Ch1Unknown	ND1	OK	83.6	ddPCR Supermix for Probes (no dUTP)	1672			88.2	79	1251	16989	86	1165	1013	15976	0.783	18240								1.14			1.24	1.05	53.3			55.4	51.3	1	1	2656	5888.5	1692.5	1980.3	Absolute Quantification Experiment				86
C03	Absolute Quantification	ABS	R1 D6 DOX	Ch1Unknown	ND1	OK	94.3	ddPCR Supermix for Probes (no dUTP)	1886			99	89.6	1541	18465	103	1438	1179	17286	0.289	20006								1.21			1.3	1.12	54.8			56.6	52.9	1	1	2610	5918.2	1712.4	2036.4	Absolute Quantification Experiment				96.7
C04	Absolute Quantification	ABS	R2 D6 DOX	Ch1Unknown	ND1	OK	89.4	ddPCR Supermix for Probes (no dUTP)	1788			94.2	84.7	1356	17168	99	1257	971	16197	1.5	18524								1.28			1.38	1.18	56.1			58.1	54.1	1	1	2624	5784.4	1716.5	2014.3	Absolute Quantification Experiment				91.9
C05	Absolute Quantification	ABS	R2 D6 DOX	Ch1Unknown	ND1	OK	94.7	ddPCR Supermix for Probes (no dUTP)	1894			99.4	90	1548	18474	99	1449	1102	17372	0.416	20022								1.3			1.4	1.2	56.5			58.4	54.7	1	1	2738	5969	1795.1	2117.8	Absolute Quantification Experiment				97.1
C06	Absolute Quantification	ABS	R3 D6 DOX	Ch1Unknown	ND1	OK	124	ddPCR Supermix for Probes (no dUTP)	2480			130	119	1786	16002	162	1624	1294	14708	1.27	17788								1.24			1.32	1.15	55.3			57	53.6	1	1	2655	5867.5	1757.7	2170.4	Absolute Quantification Experiment				127.4
C07	Absolute Quantification	ABS	R3 D6 DOX	Ch1Unknown	ND1	OK	125	ddPCR Supermix for Probes (no dUTP)	2500			130	119	1999	17849	200	1799	1473	16376	2.27	19848								1.21			1.28	1.13	54.7			56.3	53	1	1	2783	6079.8	1817.5	2246.8	Absolute Quantification Experiment				127.7
D01	Absolute Quantification	ABS	NTC	Ch1Unknown	ND1	CHECK	No Call	ddPCR Supermix for Probes (no dUTP)						0	17447	0	0	0	17447	0	17447																		1	1	0	0	1578.3	1578.3	Absolute Quantification Experiment
D02	Absolute Quantification	ABS	R1 D9 DMSO	Ch1Unknown	ND1	OK	64.8	ddPCR Supermix for Probes (no dUTP)	1296			68.6	60.9	1103	19491	39	1064	531	18960	0.526	20594								1.96			2.16	1.76	66.2			68.5	64	1	1	2559	5593.2	1627	1839.4	Absolute Quantification Experiment				66.7
D03	Absolute Quantification	ABS	R1 D9 DMSO	Ch1Unknown	ND1	OK	70	ddPCR Supermix for Probes (no dUTP)	1400			74.2	65.8	1069	17450	38	1031	491	16959	0.518	18519								2.05			2.27	1.84	67.2			69.5	64.9	1	1	2576	5681.1	1676.8	1907.9	Absolute Quantification Experiment				72.1
D04	Absolute Quantification	ABS	R2 D9 DMSO	Ch1Unknown	ND1	OK	38.2	ddPCR Supermix for Probes (no dUTP)	764			41	35.3	686	20810	29	657	398	20412	0.886	21496								1.62			1.81	1.42	61.8			64.6	58.9	1	1	2555	5604.2	1679.1	1804.4	Absolute Quantification Experiment				39.6
D05	Absolute Quantification	ABS	R2 D9 DMSO	Ch1Unknown	ND1	OK	37.2	ddPCR Supermix for Probes (no dUTP)	744			40.2	34.2	595	18513	36	559	331	18182	1.59	19108								1.63			1.84	1.42	62			65.1	58.9	1	1	2639	5813.1	1742.1	1868.8	Absolute Quantification Experiment				38.7
D06	Absolute Quantification	ABS	R3 D9 DMSO	Ch1Unknown	ND1	OK	46.1	ddPCR Supermix for Probes (no dUTP)	922			49.5	42.8	722	18050	23	699	302	17748	0.696	18772								2.25			2.54	1.95	69.2			72	66.4	1	1	2664	5755.4	1782.3	1935.1	Absolute Quantification Experiment				47.9
D07	Absolute Quantification	ABS	R3 D9 DMSO	Ch1Unknown	ND1	OK	50.7	ddPCR Supermix for Probes (no dUTP)	1014			54.1	47.3	839	19052	18	821	302	18750	0.283	19891								2.66			3	2.31	72.7			75.2	70.1	1	1	2687	5762.8	1775.5	1943.7	Absolute Quantification Experiment				52.5
E01	Absolute Quantification	ABS	R3 D9 CPI late	Ch1Unknown	ND1	OK	42.4	ddPCR Supermix for Probes (no dUTP)	848			45.6	39.3	690	18785	16	674	330	18455	0.239	19475								2.01			2.27	1.75	66.8			69.7	63.9	1	1	2535	5718.9	1633	1777.7	Absolute Quantification Experiment				44.1
E02	Absolute Quantification	ABS	R1 D9 CPI early	Ch1Unknown	ND1	OK	16.9	ddPCR Supermix for Probes (no dUTP)	338			18.9	14.9	268	18556	26	242	229	18327	1.44	18824								1.05			1.23	0.87	51.3			55.5	47	1	1	2549	5905.6	1695.3	1755.2	Absolute Quantification Experiment				17.9
E03	Absolute Quantification	ABS	R1 D9 CPI early	Ch1Unknown	ND1	OK	16.7	ddPCR Supermix for Probes (no dUTP)	334			18.7	14.7	276	19321	32	244	225	19096	1.75	19597								1.07			1.26	0.89	51.8			56	47.6	1	1	2701	6028.2	1749.9	1810.1	Absolute Quantification Experiment				17.7
E04	Absolute Quantification	ABS	R2 D9 CPI early	Ch1Unknown	ND1	OK	17.6	ddPCR Supermix for Probes (no dUTP)	352			19.7	15.6	289	19150	27	262	203	18947	1.47	19439								1.26			1.48	1.04	55.7			60	51.4	1	1	2492	5581.9	1655.4	1713.8	Absolute Quantification Experiment				18.7
E05	Absolute Quantification	ABS	R2 D9 CPI early	Ch1Unknown	ND1	OK	16.9	ddPCR Supermix for Probes (no dUTP)	338			18.9	15	286	19719	33	253	194	19525	1.79	20005								1.26			1.48	1.04	55.8			60.1	51.5	1	1	2612	5789.7	1737	1794.9	Absolute Quantification Experiment				17.9
E06	Absolute Quantification	ABS	R3 D9 CPI early	Ch1Unknown	ND1	OK	12.5	ddPCR Supermix for Probes (no dUTP)	250			14.2	10.8	205	19260	20	185	166	19094	1.11	19465								1.1			1.32	0.88	52.4			57.4	47.5	1	1	2584	5935.8	1792.8	1836.5	Absolute Quantification Experiment				13.3
E07	Absolute Quantification	ABS	R3 D9 CPI early	Ch1Unknown	ND1	OK	14	ddPCR Supermix for Probes (no dUTP)	280			15.7	12.2	237	19855	39	198	163	19692	2.19	20092								1.17			1.39	0.95	54			58.7	49.3	1	1	2541	5952.3	1784.7	1833.8	Absolute Quantification Experiment				14.9
F01	Absolute Quantification	ABS	Blank	Ch1Blank		OK	Blank	ddPCR Supermix for Probes (no dUTP)						0	0	0	0	0	0	0	0																		1	1	0	0	0	0	Absolute Quantification Experiment
F02	Absolute Quantification	ABS	R1 D9 CPI late	Ch1Unknown	ND1	OK	52.8	ddPCR Supermix for Probes (no dUTP)	1056			56.3	49.3	852	18564	24	828	466	18098	0.162	19416								1.76			1.95	1.56	63.7			66.3	61.1	1	1	2633	5768.5	1682.9	1862.2	Absolute Quantification Experiment				54.6
F03	Absolute Quantification	ABS	R1 D9 CPI late	Ch1Unknown	ND1	OK	49.6	ddPCR Supermix for Probes (no dUTP)	992			53	46.2	819	19020	33	786	491	18529	0.722	19839								1.57			1.75	1.4	61.2			63.8	58.6	1	1	2665	5860.6	1739.5	1909.6	Absolute Quantification Experiment				51.3
F04	Absolute Quantification	ABS	R2 D9 CPI late	Ch1Unknown	ND1	OK	56.5	ddPCR Supermix for Probes (no dUTP)	1130			60.1	52.9	931	18926	67	864	514	18412	2.54	19857								1.62			1.78	1.45	61.8			64.2	59.3	1	1	2703	5893.7	1792.1	1984.4	Absolute Quantification Experiment				58.3
F05	Absolute Quantification	ABS	R2 D9 CPI late	Ch1Unknown	ND1	OK	59	ddPCR Supermix for Probes (no dUTP)	1180			62.8	55.2	940	18277	70	870	576	17701	2.56	19217								1.47			1.61	1.32	59.5			61.9	57	1	1	2683	5757.8	1741.4	1937.9	Absolute Quantification Experiment				60.9
F06	Absolute Quantification	ABS	removed	Ch1Unknown	ND1	CHECK	No Call	ddPCR Supermix for Probes (no dUTP)						0	19079	0	0	0	19079	0	19079																		1	1	0	0	1702.5	1702.5	Absolute Quantification Experiment
F07	Absolute Quantification	ABS	R3 D9 CPI late	Ch1Unknown	ND1	OK	43.1	ddPCR Supermix for Probes (no dUTP)	862			46.3	39.9	681	18253	17	664	375	17878	0.191	18934								1.75			1.97	1.53	63.6			66.5	60.8	1	1	2653	5828.6	1797.1	1942.1	Absolute Quantification Experiment				44.7
G01	Absolute Quantification	ABS	Blank	Ch1Blank		OK	Blank	ddPCR Supermix for Probes (no dUTP)						0	0	0	0	0	0	0	0																		1	1	0				Absolute Quantification Experiment
G02	Absolute Quantification	ABS	R1 D9 DOX early	Ch1Unknown	ND1	OK	24.6	ddPCR Supermix for Probes (no dUTP)	492			27.1	22.1	377	17852	21	356	349	17503	0.898	18229								1.02			1.17	0.87	50.5			54.1	46.9	1	1	2505	5764.2	1670.6	1755.3	Absolute Quantification Experiment				25.9
G03	Absolute Quantification	ABS	R1 D9 DOX early	Ch1Unknown	ND1	OK	25.7	ddPCR Supermix for Probes (no dUTP)	514			28.1	23.2	414	18775	19	395	348	18427	0.708	19189								1.13			1.29	0.97	53			56.5	49.5	1	1	2496	5721.4	1681.4	1768.5	Absolute Quantification Experiment				26.9
G04	Absolute Quantification	ABS	R2 D9 DOX early	Ch1Unknown	ND1	OK	29.7	ddPCR Supermix for Probes (no dUTP)	594			32.3	27.1	514	20105	34	480	347	19758	1.46	20619								1.35			1.53	1.17	57.5			60.7	54.3	1	1	2580	5709.5	1694.5	1794.6	Absolute Quantification Experiment				31
G05	Absolute Quantification	ABS	R2 D9 DOX early	Ch1Unknown	ND1	OK	28.3	ddPCR Supermix for Probes (no dUTP)	566			30.8	25.8	495	20331	35	460	387	19944	1.47	20826								1.18			1.33	1.02	54			57.3	50.8	1	1	2757	5854.1	1773.4	1870.4	Absolute Quantification Experiment				29.6
G06	Absolute Quantification	ABS	R3 D9 DOX early	Ch1Unknown	ND1	OK	32	ddPCR Supermix for Probes (no dUTP)	640			34.9	29.2	483	17503	51	432	325	17178	2.8	17986								1.29			1.46	1.11	56.3			59.6	53	1	1	2671	5842.6	1780.5	1889.6	Absolute Quantification Experiment				33.5
G07	Absolute Quantification	ABS	R3 D9 DOX early	Ch1Unknown	ND1	OK	35.4	ddPCR Supermix for Probes (no dUTP)	708			38.4	32.5	538	17589	72	466	362	17227	4.04	18127								1.24			1.4	1.09	55.4			58.5	52.3	1	1	2601	5960.7	1795.2	1918.8	Absolute Quantification Experiment				37
H01	Absolute Quantification	ABS	Blank	Ch1Blank		OK	Blank	ddPCR Supermix for Probes (no dUTP)						0	0	0	0	0	0	0	0																		1	1	0				Absolute Quantification Experiment
H02	Absolute Quantification	ABS	R1 D9 DOX late	Ch1Unknown	ND1	OK	572	ddPCR Supermix for Probes (no dUTP)	11440			585	558	7036	11246	2140	4896	3431	7815	0	18282								1.337			1.384	1.29	57.2			58.1	56.3	1	1	2760	5836.6	1694	3288.3	Absolute Quantification Experiment				579
H03	Absolute Quantification	ABS	R1 D9 DOX late	Ch1Unknown	ND1	OK	564	ddPCR Supermix for Probes (no dUTP)	11280			577	551	7228	11751	2155	5073	3535	8216	0	18979								1.345			1.392	1.298	57.4			58.2	56.5	1	1	2777	5866.8	1723.4	3301.3	Absolute Quantification Experiment				571
H04	Absolute Quantification	ABS	R2 D9 DOX late	Ch1Unknown	ND1	OK	173	ddPCR Supermix for Probes (no dUTP)	3460			179	166	2921	18490	276	2645	1942	16548	0	21411								1.34			1.42	1.27	57.3			58.6	55.9	1	1	2717	5822	1747.2	2303.1	Absolute Quantification Experiment				175.8
H05	Absolute Quantification	ABS	R2 D9 DOX late	Ch1Unknown	ND1	OK	164	ddPCR Supermix for Probes (no dUTP)	3280			170	158	2573	17213	270	2303	1712	15501	0.931	19786								1.32			1.4	1.24	56.9			58.3	55.5	1	1	2721	5880.4	1774.4	2308.4	Absolute Quantification Experiment				167.1
H06	Absolute Quantification	ABS	R3 D9 DOX late	Ch1Unknown	ND1	OK	339	ddPCR Supermix for Probes (no dUTP)	6780			349	330	5221	15608	936	4285	2873	12735	0	20829								1.43			1.49	1.37	58.8			59.8	57.8	1	1	2738	5702.6	1729.7	2725.6	Absolute Quantification Experiment				344.2
H07	Absolute Quantification	ABS	R3 D9 DOX late	Ch1Unknown	ND1	OK	329	ddPCR Supermix for Probes (no dUTP)	6580			338	320	5081	15744	894	4187	2847	12897	0	20825								1.41			1.47	1.35	58.5			59.6	57.5	1	1	2848	6013.2	1819.4	2842.6	Absolute Quantification Experiment				333.7
[truncated: 13 more columns]
