# Supplementary material for: Cell-free DNA as a potential biomarker of differentiation and toxicity in cardiac organoids
Source: eLife. 2023 Jun 1;12:e83532. doi: 10.7554/eLife.83532 (PMC10287154; doi:10.7554/eLife.83532)
Supplement: Figure 6—figure supplement 1—source data 1. [file elife-83532-fig6-figsupp1-data1.zip › Figure 6 - Figure supplement 1 - source data/Figure 6 - Figure supplement 1 - F,G_raw ddPCR day 9 Nkx,p53.csv]

Well	ExptType	Experiment	Sample	TargetType	Target	Status	Concentration	Supermix	CopiesPer20uLWell	TotalConfMax	TotalConfMin	PoissonConfMax	PoissonConfMin	Positives	Negatives	Ch1+Ch2+	Ch1+Ch2-	Ch1-Ch2+	Ch1-Ch2-	Linkage	AcceptedDroplets	CNV	TotalCNVMax	TotalCNVMin	PoissonCNVMax	PoissonCNVMin	ReferenceCopies	UnknownCopies	Ratio	TotalRatioMax	TotalRatioMin	PoissonRatioMax	PoissonRatioMin	FractionalAbundance	TotalFractionalAbundanceMax	TotalFractionalAbundanceMin	PoissonFractionalAbundanceMax	PoissonFractionalAbundanceMin	ReferenceAssayNumber	TargetAssayNumber	Threshold	MeanAmplitudeofPositives	MeanAmplitudeofNegatives	MeanAmplitudeTotal	ExperimentComments	MergedWells	TotalConfMax68	TotalConfMin68	PoissonConfMax68
M10	Absolute Quantification	ABS	cfDNA, R1 CPI early	Ch1Unknown	NKX2.5		10.8	ddPCR Supermix for Probes (no dUTP)		13.7	8.3	12.3	9.4	212	22893	1	211	194	22699	0	23105								1.09	1.49	0.7	1.3	0.88	52.1	61	43	57	47.2	1	1					Absolute Quantification Experiment	(E01,E02)	12.4	9.6	11.6
M16	Absolute Quantification	ABS	cfDNA, R1 CPI late	Ch1Unknown	NKX2.5		9.4	ddPCR Supermix for Probes (no dUTP)		12.1	7.1	10.8	8.1	183	22766	1	182	209	22557	0	22949								0.87	1.21	0.55	1.04	0.7	46.6	56	38	51.5	41.6	1	1					Absolute Quantification Experiment	(F01,F02)	10.8	8.3	10.1
M04	Absolute Quantification	ABS	cfDNA, R1 DMSO	Ch1Unknown	NKX2.5		15.3	ddPCR Supermix for Probes (no dUTP)		18.2	12	17.1	13.5	280	21412	6	274	246	21166	0.153	21692								1.11	1.3	0.92	1.3	0.92	52.6	56.9	48.4	56.9	48.4	1	1					Absolute Quantification Experiment	(D01,D02)	16.7	13.5	16.2
M22	Absolute Quantification	ABS	cfDNA, R1 DOX early	Ch1Unknown	NKX2.5		8.1	ddPCR Supermix for Probes (no dUTP)		9.4	6.8	9.4	6.8	158	22860	1	157	180	22680	0	23018								0.87	1.06	0.68	1.06	0.69	47	52	41	52	41	1	1					Absolute Quantification Experiment	(G01,G02)	8.7	7.5	8.7
M28	Absolute Quantification	ABS	cfDNA, R1 DOX late	Ch1Unknown	NKX2.5		18.7	ddPCR Supermix for Probes (no dUTP)		20.8	16.6	20.8	16.6	302	18880	3	299	135	18745	0.0519	19182								2.2	2.64	1.75	2.64	1.76	68.7	73.1	64.4	73.1	64.4	1	1					Absolute Quantification Experiment	(H01,H02)	19.7	17.6	19.7
M11	Absolute Quantification	ABS	cfDNA, R2 CPI early	Ch1Unknown	NKX2.5		8.2	ddPCR Supermix for Probes (no dUTP)		9.3	7.1	9.3	7.1	212	30396	0	212	271	30125	0	30608								0.78	0.92	0.64	0.92	0.64	43.9	48.3	39.4	48.3	39.4	1	1					Absolute Quantification Experiment	(E03,E04)	8.7	7.6	8.7
M17	Absolute Quantification	ABS	cfDNA, R2 CPI late	Ch1Unknown	NKX2.5		8.7	ddPCR Supermix for Probes (no dUTP)		9.9	7.6	9.9	7.6	222	29878	1	221	240	29638	0	30100								0.92	1.09	0.74	1.09	0.75	47.9	52.6	43.3	52.5	43.4	1	1					Absolute Quantification Experiment	(F03,F04)	9.3	8.1	9.3
M05	Absolute Quantification	ABS	cfDNA, R2 DMSO	Ch1Unknown	NKX2.5		7.7	ddPCR Supermix for Probes (no dUTP)		8.8	6.6	8.8	6.6	193	29360	1	192	199	29161	0	29553								0.96	1.25	0.66	1.16	0.77	49.1	57	41	54	44.2	1	1					Absolute Quantification Experiment	(D03,D04)	8.3	7.2	8.3
M23	Absolute Quantification	ABS	cfDNA, R2 DOX early	Ch1Unknown	NKX2.5		7.2	ddPCR Supermix for Probes (no dUTP)		8.3	6.1	8.3	6.1	172	27962	2	170	138	27824	0.0484	28134								1.23	1.5	0.95	1.5	0.96	55	61	50	61	50	1	1					Absolute Quantification Experiment	(G03,G04)	7.8	6.7	7.8
M29	Absolute Quantification	ABS	cfDNA, R2 DOX late	Ch1Unknown	NKX2.5		13.1	ddPCR Supermix for Probes (no dUTP)		16	10.3	14.8	11.5	248	22092	4	244	155	21937	0.12	22340								1.56	2.1	1	1.87	1.25	61	69	53	65.7	56.2	1	1					Absolute Quantification Experiment	(H03,H04)	14.6	11.7	14
M12	Absolute Quantification	ABS	cfDNA, R3 CPI early	Ch1Unknown	NKX2.5		8.3	ddPCR Supermix for Probes (no dUTP)		9.8	6.8	9.3	7.3	247	34887	3	244	282	34605	0.0339	35134								0.87	1.01	0.72	1.01	0.72	46.4	50.7	42.2	50.7	42.2	1	1					Absolute Quantification Experiment	(E05,E06)	9.1	7.6	8.8
M18	Absolute Quantification	ABS	cfDNA, R3 CPI late	Ch1Unknown	NKX2.5		8.3	ddPCR Supermix for Probes (no dUTP)		10	6.7	9.4	7.2	227	31948	1	226	228	31720	0	32175								0.99	1.17	0.8	1.17	0.81	49.8	54.4	45.2	54.4	45.2	1	1					Absolute Quantification Experiment	(F05,F06)	9.2	7.5	8.9
M06	Absolute Quantification	ABS	cfDNA, R3 DMSO	Ch1Unknown	NKX2.5		8.7	ddPCR Supermix for Probes (no dUTP)		9.7	7.6	9.7	7.6	266	36007	5	261	285	35722	0.0946	36273								0.92	1.24	0.59	1.07	0.76	47.8	57	39	52	43.7	1	1					Absolute Quantification Experiment	(D05,D06)	9.2	8.1	9.2
M24	Absolute Quantification	ABS	cfDNA, R3 DOX early	Ch1Unknown	NKX2.5		7.9	ddPCR Supermix for Probes (no dUTP)		10	5.9	9	6.8	198	29305	2	196	194	29111	0.0277	29503								1.01	1.21	0.8	1.21	0.81	50.3	55.2	45.3	55.2	45.3	1	1					Absolute Quantification Experiment	(G05,G06)	9	6.9	8.5
M30	Absolute Quantification	ABS	cfDNA, R3 DOX late	Ch1Unknown	NKX2.5		15.4	ddPCR Supermix for Probes (no dUTP)		17	13.7	17	13.7	324	24659	3	321	200	24459	0.0177	24983								1.6	1.88	1.32	1.88	1.32	61.5	65.7	57.4	65.7	57.4	1	1					Absolute Quantification Experiment	(H05,H06)	16.2	14.5	16.2
M02	Absolute Quantification	ABS	NTC	Ch1Unknown	NKX2.5		0	ddPCR Supermix for Probes (no dUTP)		0.093	0	0.093	0	0	38032	0	0	0	38032	0	38032								0			0	0	0			0	0	1	1					Absolute Quantification Experiment	(C01,C02,C03)	0.042	0	0.042
M10	Absolute Quantification	ABS	cfDNA, R1 CPI early	Ch2Unknown	p53		10	ddPCR Supermix for Probes (no dUTP)		11.4	8.6	11.4	8.6	195	22910	1	211	194	22699	0	23105								1.09	1.49	0.7	1.3	0.88	52.1	61	43	57	47.2	1	1					Absolute Quantification Experiment	(E01,E02)	10.7	9.3	10.7
M16	Absolute Quantification	ABS	cfDNA, R1 CPI late	Ch2Unknown	p53		10.8	ddPCR Supermix for Probes (no dUTP)		12.3	9.4	12.3	9.4	210	22739	1	182	209	22557	0	22949								0.87	1.21	0.55	1.04	0.7	46.6	56	38	51.5	41.6	1	1					Absolute Quantification Experiment	(F01,F02)	11.6	10.1	11.6
M04	Absolute Quantification	ABS	cfDNA, R1 DMSO	Ch2Unknown	p53		13.7	ddPCR Supermix for Probes (no dUTP)		17	10.1	15.4	12.1	252	21440	6	274	246	21166	0.153	21692								1.11	1.3	0.92	1.3	0.92	52.6	56.9	48.4	56.9	48.4	1	1					Absolute Quantification Experiment	(D01,D02)	15.3	11.8	14.6
M22	Absolute Quantification	ABS	cfDNA, R1 DOX early	Ch2Unknown	p53		9.3	ddPCR Supermix for Probes (no dUTP)		10.6	7.9	10.6	7.9	181	22837	1	157	180	22680	0	23018								0.87	1.06	0.68	1.06	0.69	47	52	41	52	41	1	1					Absolute Quantification Experiment	(G01,G02)	10	8.6	10
M28	Absolute Quantification	ABS	cfDNA, R1 DOX late	Ch2Unknown	p53		8.5	ddPCR Supermix for Probes (no dUTP)		9.9	6.9	9.9	7.1	138	19044	3	299	135	18745	0.0519	19182								2.2	2.64	1.75	2.64	1.76	68.7	73.1	64.4	73.1	64.4	1	1					Absolute Quantification Experiment	(H01,H02)	9.2	7.6	9.2
M11	Absolute Quantification	ABS	cfDNA, R2 CPI early	Ch2Unknown	p53		10.5	ddPCR Supermix for Probes (no dUTP)		11.9	9.2	11.7	9.2	271	30337	0	212	271	30125	0	30608								0.78	0.92	0.64	0.92	0.64	43.9	48.3	39.4	48.3	39.4	1	1					Absolute Quantification Experiment	(E03,E04)	11.2	9.8	11.1
M17	Absolute Quantification	ABS	cfDNA, R2 CPI late	Ch2Unknown	p53		9.5	ddPCR Supermix for Probes (no dUTP)		10.7	8.3	10.7	8.3	241	29859	1	221	240	29638	0	30100								0.92	1.09	0.74	1.09	0.75	47.9	52.6	43.3	52.5	43.4	1	1					Absolute Quantification Experiment	(F03,F04)	10.1	8.8	10.1
M05	Absolute Quantification	ABS	cfDNA, R2 DMSO	Ch2Unknown	p53		8	ddPCR Supermix for Probes (no dUTP)		9.9	6.2	9.1	6.9	200	29353	1	192	199	29161	0	29553								0.96	1.25	0.66	1.16	0.77	49.1	57	41	54	44.2	1	1					Absolute Quantification Experiment	(D03,D04)	9	7.1	8.6
M23	Absolute Quantification	ABS	cfDNA, R2 DOX early	Ch2Unknown	p53		5.9	ddPCR Supermix for Probes (no dUTP)		6.8	4.9	6.8	4.9	140	27994	2	170	138	27824	0.0484	28134								1.23	1.5	0.95	1.5	0.96	55	61	50	61	50	1	1					Absolute Quantification Experiment	(G03,G04)	6.37	5.37	6.37
M29	Absolute Quantification	ABS	cfDNA, R2 DOX late	Ch2Unknown	p53		8.4	ddPCR Supermix for Probes (no dUTP)		9.7	7.1	9.7	7.1	159	22181	4	244	155	21937	0.12	22340								1.56	2.1	1	1.87	1.25	61	69	53	65.7	56.2	1	1					Absolute Quantification Experiment	(H03,H04)	9.1	7.7	9.1
M12	Absolute Quantification	ABS	cfDNA, R3 CPI early	Ch2Unknown	p53		9.6	ddPCR Supermix for Probes (no dUTP)		10.9	8.3	10.7	8.5	285	34849	3	244	282	34605	0.0339	35134								0.87	1.01	0.72	1.01	0.72	46.4	50.7	42.2	50.7	42.2	1	1					Absolute Quantification Experiment	(E05,E06)	10.3	8.9	10.1
M18	Absolute Quantification	ABS	cfDNA, R3 CPI late	Ch2Unknown	p53		8.4	ddPCR Supermix for Probes (no dUTP)		9.5	7.3	9.5	7.3	229	31946	1	226	228	31720	0	32175								0.99	1.17	0.8	1.17	0.81	49.8	54.4	45.2	54.4	45.2	1	1					Absolute Quantification Experiment	(F05,F06)	9	7.8	9
M06	Absolute Quantification	ABS	cfDNA, R3 DMSO	Ch2Unknown	p53		9.4	ddPCR Supermix for Probes (no dUTP)		12.4	6.7	10.5	8.4	290	35983	5	261	285	35722	0.0946	36273								0.92	1.24	0.59	1.07	0.76	47.8	57	39	52	43.7	1	1					Absolute Quantification Experiment	(D05,D06)	11	8.1	10
M24	Absolute Quantification	ABS	cfDNA, R3 DOX early	Ch2Unknown	p53		7.8	ddPCR Supermix for Probes (no dUTP)		10.8	4.8	8.9	6.7	196	29307	2	196	194	29111	0.0277	29503								1.01	1.21	0.8	1.21	0.81	50.3	55.2	45.3	55.2	45.3	1	1					Absolute Quantification Experiment	(G05,G06)	9.4	6.3	8.4
M30	Absolute Quantification	ABS	cfDNA, R3 DOX late	Ch2Unknown	p53		9.6	ddPCR Supermix for Probes (no dUTP)		10.9	8.3	10.9	8.3	203	24780	3	321	200	24459	0.0177	24983								1.6	1.88	1.32	1.88	1.32	61.5	65.7	57.4	65.7	57.4	1	1					Absolute Quantification Experiment	(H05,H06)	10.3	8.9	10.3
M02	Absolute Quantification	ABS	NTC	Ch2Unknown	p53		0	ddPCR Supermix for Probes (no dUTP)		0.093	0	0.093	0	0	38032	0	0	0	38032	0	38032								0			0	0	0			0	0	1	1					Absolute Quantification Experiment	(C01,C02,C03)	0.042	0	0.042
[truncated: 13 more columns]
